# Supplementary material for: Global gene expression of the inner cell mass and trophectoderm of the bovine blastocyst
Source: BMC Dev Biol. 2012 Nov 6;12:33. doi: 10.1186/1471-213X-12-33 (PMC3514149; doi:10.1186/1471-213X-12-33)
Supplement: Additional file 2 — Differences in gene expression between ICM and TE. Genes in which the adjusted P value was <0.05 are color coded (blue are upregulated in ICM and red are upregulated in TE). [file 1471-213X-12-33-S2.xlsx]

## Sheet: ICM vs TE
geneID	baseMean	baseMean ICM	baseMean TE	foldChange	log2FoldChange	pval	padj	resVarICM	resVarTE	symbol	description
ENSBTAG00000021119	1508.26	2594.11	422.422	0.162839	-2.61848	7.03406e-18	2.04775e-13	10.9634	0.231593	Q58D57_BOVIN	teratocarcinoma-derived growth factor 1 [Source:RefSeq peptide;Acc:NP_001073827]
ENSBTAG00000030483	798.458	1363.58	233.335	0.171119	-2.54693	2.61466e-16	3.80589e-12	7.99444	0.147689	Q08D90_BOVIN	kallikrein-related peptidase 7 [Source:RefSeq peptide;Acc:NP_001068724]
ENSBTAG00000007244	18092	29960	6224.02	0.207744	-2.26712	1.09183e-14	1.05951e-10	8.53941	0.604447	A6QNS6_BOVIN	nidogen 1 [Source:RefSeq peptide;Acc:NP_001094625]
ENSBTAG00000020916	1817.82	3014.76	620.886	0.205948	-2.27964	3.65667e-14	2.66133e-10	6.6373	0.594427	NANOG_BOVIN	Homeobox protein NANOG (Homeobox transcription factor Nanog) [Source:UniProtKB/Swiss-Prot;Acc:Q4JM65]
ENSBTAG00000012128	1650.64	522.94	2778.35	5.31293	2.40951	1.07124e-13	6.23721e-10	0.232139	6.45679	AASS_BOVIN	Alpha-aminoadipic semialdehyde synthase, mitochondrial Precursor (LKR/SDH) [Includes Lysine ketoglutarate reductase(LKR)(LOR)(EC 1.5.1.8);Saccharopine dehydrogenase(SDH)(EC 1.5.1.9)] [Source:UniProtKB/Swiss-Prot;Acc:A8E657]
ENSBTAG00000032515	823.819	228.56	1419.08	6.20876	2.63431	2.0515e-13	9.36888e-10	0.239241	13.7303	PLA2R1	Bos taurus phospholipase A2 receptor 1, 180kDa (PLA2R1), mRNA. [Source:RefSeq DNA;Acc:NM_175051]
ENSBTAG00000016365	337.092	69.3166	604.868	8.72616	3.12535	2.25275e-13	9.36888e-10	0.209397	30.0487	Q4ZJV9_BOVIN	sterolin 1 [Source:RefSeq peptide;Acc:NP_001019718]
614942	134.608	238.004	31.2122	0.131142	-2.9308	6.54193e-13	2.38061e-09	16.1169	0.0597675	TRAT1	propagated from UniProtKB/Swiss-Prot (Q3SYX1.1);
ENSBTAG00000036102	680.424	194.544	1166.3	5.99507	2.58378	1.38351e-12	4.4752e-09	0.0500248	36.3219	.	.
504995	20.9102	39.4545	2.3658	0.0599628	-4.05979	1.96191e-12	5.24346e-09	1.98304	0.028213	LOC504995	PREDICTED: Bos taurus growth differentiation factor 3 (LOC504995)
ENSBTAG00000011338	748.698	1233.08	264.316	0.214355	-2.22193	1.98125e-12	5.24346e-09	2.94019	0.616143	A2VDV5_BOVIN	neuronal protein 3.1 [Source:RefSeq peptide;Acc:NP_001098515]
514291	343.159	556.661	129.657	0.232918	-2.1021	4.21759e-12	1.02319e-08	3.28967	1.34607	EMILIN2	Chromosome segregation ATPases [Cell division and
514712	4128.2	1442.99	6813.41	4.72175	2.23932	9.58066e-12	2.14548e-08	0.762407	22.0615	LOC514712	PREDICTED: Bos taurus hepatitis A virus cellular receptor 1
ENSBTAG00000009786	850.564	297.912	1403.22	4.71018	2.23578	2.1116e-11	4.39092e-08	0.244694	0.197398	ADSV_BOVIN	Adseverin (Scinderin)(SC) [Source:UniProtKB/Swiss-Prot;Acc:Q28046]
ENSBTAG00000012116	1712.02	2701.01	723.031	0.267689	-1.90137	5.63643e-11	1.09392e-07	0.762112	1.69975	Q7YRQ5_BOVIN	hepatocyte nuclear factor 4, alpha [Source:RefSeq peptide;Acc:NP_001015557]
ENSBTAG00000027701	47.1835	85.5719	8.79509	0.10278	-3.28237	7.56789e-11	1.29598e-07	6.03706	0.250882	.	.
ENSBTAG00000017869	643.419	1048.33	238.512	0.227517	-2.13595	7.36835e-11	1.29598e-07	5.15801	0.590165	CAV1_BOVIN	Caveolin-1 [Source:UniProtKB/Swiss-Prot;Acc:P79132]
100298064	2757.02	1132.13	4381.91	3.87051	1.95252	1.21615e-10	1.96692e-07	0.927631	5.4055	LOC100298064	PREDICTED: Bos taurus hepatitis A virus cellular receptor 1-like
ENSBTAG00000039035	143.513	240.005	47.0218	0.19592	-2.35166	1.47936e-10	2.26669e-07	13.1255	1.74013	HSPA6	.
ENSBTAG00000018227	3200.16	5054.56	1345.76	0.266247	-1.90916	1.94724e-10	2.8344e-07	5.88841	1.1041	A5PK04_BOVIN	solute carrier family 4, sodium bicarbonate cotransporter, member 7 [Source:RefSeq peptide;Acc:NP_001092396]
ENSBTAG00000019125	5402.12	2158.19	8646.05	4.00615	2.00222	2.31261e-10	2.92717e-07	0.988392	3.55712	EAA3_BOVIN	Excitatory amino acid transporter 3 (Sodium-dependent glutamate/aspartate transporter 3)(Excitatory amino-acid carrier 1)(Renal high affinity glutamate transporter EAAC1)(Solute carrier family 1 member 1) [Source:UniProtKB/Swiss-Prot;Acc:Q95135]
ENSBTAG00000039866	1883.88	700.296	3067.47	4.38025	2.13101	2.18084e-10	2.92717e-07	0.760793	6.52436	Q9BDE4_BOVIN	Selenoprotein P-like protein Fragment [Source:UniProtKB/TrEMBL;Acc:Q9BDE4]
ENSBTAG00000036028	478.671	169.27	788.072	4.65571	2.219	2.28735e-10	2.92717e-07	0.0488842	2.07222	Q2KIR6_BOVIN	brain expressed X-linked 2 [Source:RefSeq peptide;Acc:NP_001070555]
ENSBTAG00000037728	988.391	345.349	1631.43	4.72402	2.24001	3.17446e-10	3.85062e-07	0.665709	2.26544	A2VDY9_BOVIN	P antigen family, member 4 (prostate associated) [Source:RefSeq peptide;Acc:NP_001075049]
ENSBTAG00000000271	748.963	1183.32	314.601	0.265862	-1.91125	3.93432e-10	4.58143e-07	1.52517	0.154647	MNS1_BOVIN	Meiosis-specific nuclear structural protein 1 [Source:UniProtKB/Swiss-Prot;Acc:Q2KIQ2]
ENSBTAG00000023429	12115.8	5159.19	19072.4	3.69678	1.88627	6.21497e-10	6.49351e-07	1.23295	2.80444	PLSI_BOVIN	Plastin-1 [Source:UniProtKB/Swiss-Prot;Acc:A6H742]
100337021	11432.4	4631.82	18233	3.93646	1.9769	6.24548e-10	6.49351e-07	1.62993	0.931867	LOC100337021	PREDICTED: Bos taurus low-density lipoprotein receptor-related
ENSBTAG00000014127	66072.5	26203.4	105942	4.04305	2.01544	5.8315e-10	6.49351e-07	0.948907	5.79137	PGH2_BOVIN	Prostaglandin G/H synthase 2 Precursor (EC 1.14.99.1)(Cyclooxygenase-2)(COX-2)(Prostaglandin-endoperoxide synthase 2)(Prostaglandin H2 synthase 2)(PGH synthase 2)(PGHS-2)(PHS II) [Source:UniProtKB/Swiss-Prot;Acc:O62698]
ENSBTAG00000020491	47.8825	85.2845	10.4806	0.12289	-3.02456	8.12993e-10	8.07074e-07	23.0653	0.00929248	Q29RR8_BOVIN	SRY (sex determining region Y)-box 30 [Source:RefSeq peptide;Acc:NP_001039894]
ENSBTAG00000015177	19626.1	8197.39	31054.9	3.78839	1.92158	8.31692e-10	8.07074e-07	0.876024	3.49539	PRS23_BOVIN	Serine protease 23 Precursor (EC 3.4.21.-) [Source:UniProtKB/Swiss-Prot;Acc:Q1LZE9]
282066	9697.15	4091.77	15302.5	3.73983	1.90297	9.37423e-10	8.57767e-07	0.940329	7.8183	SEPP1	Selenoprotein P, C terminal region; Region: SelP_C;
ENSBTAG00000011954	3513.96	1425.94	5601.98	3.92862	1.97402	9.45429e-10	8.57767e-07	0.635045	5.99639	Q2KI36_BOVIN	SEC11 homolog C [Source:RefSeq peptide;Acc:NP_001068643]
ENSBTAG00000006326	842.122	272.126	1412.12	5.18921	2.37552	9.72325e-10	8.57767e-07	1.12185	19.8871	ALDH1L2	PREDICTED: Bos taurus misc_RNA (LOC516864), miscRNA. [Source:RefSeq DNA;Acc:XR_028169]
ENSBTAG00000000183	18.6316	35.2221	2.04107	0.0579486	-4.10908	1.2227e-09	1.04692e-06	3.77561	0.0987063	TRAT1_BOVIN	T-cell receptor-associated transmembrane adapter 1 (T-cell receptor-interacting molecule)(TRIM) [Source:UniProtKB/Swiss-Prot;Acc:Q3SYX1]
ENSBTAG00000001545	14755.7	5944.24	23567.1	3.9647	1.98721	1.3825e-09	1.14992e-06	2.34421	1.13798	NPT2B_BOVIN	Sodium-dependent phosphate transport protein 2B (Sodium-phosphate transport protein 2B)(Na(+)-dependent phosphate cotransporter 2B)(Sodium/phosphate cotransporter 2B)(Na(+)/Pi cotransporter 2B)(NaPi-2b)(Solute carrier family 34 member 2) [Source:UniProtKB
ENSBTAG00000037651	2176.63	855.97	3497.29	4.08577	2.03061	1.50773e-09	1.21925e-06	2.49872	24.4821	S10A2_BOVIN	Protein S100-A2 (S100 calcium-binding protein A2)(Protein S-100L) [Source:UniProtKB/Swiss-Prot;Acc:P10462]
ENSBTAG00000006439	62.9635	109.466	16.4608	0.150374	-2.73338	2.6574e-09	2.09087e-06	5.20243	0.11083	DOCK11	.
ENSBTAG00000017468	7055.77	3352.34	10759.2	3.20946	1.68233	2.80294e-09	2.14735e-06	1.72683	16.1889	Q0IIH5_BOVIN	nucleobindin 2 [Source:RefSeq peptide;Acc:NP_001068849]
504813	195.007	56.1174	333.897	5.94997	2.57288	3.50413e-09	2.6157e-06	0.421917	104.156	NPY1R	7 transmembrane receptor (rhodopsin family);
ENSBTAG00000002326	3602.75	1494.6	5710.9	3.82102	1.93396	3.62795e-09	2.64042e-06	1.7768	1.40635	A6QLZ0_BOVIN	galectin 3 [Source:RefSeq peptide;Acc:NP_001095811]
ENSBTAG00000004555	21220.7	8879.04	33562.4	3.77995	1.91837	3.77115e-09	2.6777e-06	1.78929	2.21117	LRP2	low density lipoprotein receptor-related protein 2 [Source:HGNC Symbol;Acc:6694]
ENSBTAG00000000133	740.599	1156.85	324.35	0.280374	-1.83457	4.72305e-09	3.27375e-06	5.2216	0.229718	Q2KIW2_BOVIN	CD68 molecule [Source:RefSeq peptide;Acc:NP_001039367]
ENSBTAG00000017100	2088.04	941.699	3234.37	3.43461	1.78015	5.68397e-09	3.76072e-06	0.700048	2.94796	FABP5_BOVIN	Fatty acid-binding protein, epidermal (Epidermal-type fatty acid-binding protein)(E-FABP)(Fatty acid-binding protein 5)(Differentiation-associated lipid-binding protein LP2) [Source:UniProtKB/Swiss-Prot;Acc:P55052]
ENSBTAG00000012757	2154.86	905.148	3404.58	3.76135	1.91125	5.67979e-09	3.76072e-06	1.3182	2.68017	GCNT1_BOVIN	Beta-1,3-galactosyl-O-glycosyl-glycoprotein beta-1,6-N-acetylglucosaminyltransferase (EC 2.4.1.102)(Core 2-branching enzyme)(Core2-GlcNAc-transferase)(Core 2 GNT)(C2GNT) [Source:UniProtKB/Swiss-Prot;Acc:Q92180]
ENSBTAG00000012201	141.603	37.2596	245.946	6.60086	2.72265	5.96068e-09	3.85616e-06	0.150242	9.80205	CYP3A5	cytochrome P450, subfamily IIIA (niphedipine oxidase), polypeptide 4 [Source:RefSeq peptide;Acc:NP_776956]
ENSBTAG00000011700	1105.38	441.419	1769.33	4.00828	2.00298	7.05695e-09	4.46613e-06	0.671223	1.579	PLLP_BOVIN	Plasmolipin (Plasma membrane proteolipid) [Source:UniProtKB/Swiss-Prot;Acc:A6H7B0]
ENSBTAG00000003751	46.5684	8.45136	84.6854	10.0203	3.32486	7.26587e-09	4.50051e-06	0.00584255	1.23677	MACC1	.
ENSBTAG00000038079	2074.01	879.444	3268.58	3.71665	1.894	7.51526e-09	4.55801e-06	0.509803	9.10548	A2VDV3_BOVIN	chromosome 1 open reading frame 21 [Source:RefSeq peptide;Acc:NP_001075016]
ENSBTAG00000019315	288.95	468.853	109.046	0.232581	-2.10419	8.32704e-09	4.94728e-06	13.0945	0.221389	PAFA_BOVIN	Platelet-activating factor acetylhydrolase Precursor (PAF acetylhydrolase)(EC 3.1.1.47)(PAF 2-acylhydrolase)(LDL-associated phospholipase A2)(LDL-PLA(2))(2-acetyl-1-alkylglycerophosphocholine esterase)(1-alkyl-2-acetylglycerophosphocholine esterase) [Sour
100138989	67.333	114.614	20.0515	0.174947	-2.51501	8.58052e-09	4.95675e-06	0.809121	0.546697	LOC100138989	The sequence of the transcript was modified to
100139725	400.801	637.907	163.695	0.256613	-1.96233	8.6835e-09	4.95675e-06	5.74397	0.18528	ZDBF2	PREDICTED: Bos taurus zinc finger DBF-type containing 2 (ZDBF2),
ENSBTAG00000011156	1474.56	613.666	2335.46	3.80575	1.92818	8.97573e-09	5.02503e-06	0.738578	5.96569	ATP8A1	ATPase, aminophospholipid transporter (APLT), Class I, type 8A, member 1 [Source:RefSeq peptide;Acc:NP_777263]
ENSBTAG00000015007	1536.42	616.255	2456.59	3.98632	1.99506	9.5915e-09	5.26845e-06	1.1705	5.83333	NCOA1	.
ENSBTAG00000009770	2198.47	995.051	3401.9	3.41882	1.7735	1.0354e-08	5.58197e-06	1.11732	2.62707	GPDM_BOVIN	Glycerol-3-phosphate dehydrogenase, mitochondrial Precursor (GPDH-M)(GPD-M)(EC 1.1.5.3) [Source:UniProtKB/Swiss-Prot;Acc:A6QLU1]
ENSBTAG00000013641	531.202	835.36	227.045	0.271793	-1.87942	1.27315e-08	6.61857e-06	21.0044	0.836384	A2VE51_BOVIN	BCL2-associated athanogene 3 [Source:RefSeq peptide;Acc:NP_001075940]
ENSBTAG00000014614	198.164	57.39	338.938	5.90587	2.56215	1.25889e-08	6.61857e-06	0.621668	1.44369	ACTA_BOVIN	Actin, aortic smooth muscle (Alpha-actin-2) [Source:UniProtKB/Swiss-Prot;Acc:P62739]
ENSBTAG00000010153	2929.98	1380.01	4479.95	3.24632	1.69881	1.34881e-08	6.88886e-06	0.649541	1.86011	ANXA3_BOVIN	Annexin A3 (Annexin-3)(Annexin III) [Source:UniProtKB/Swiss-Prot;Acc:Q3SWX7]
ENSBTAG00000007148	92.2727	21.8392	162.706	7.45017	2.89727	1.65506e-08	8.30725e-06	0.126659	11.3051	THRB_BOVIN	Prothrombin Precursor (EC 3.4.21.5)(Coagulation factor II) [Contains Activation peptide fragment 1;Activation peptide fragment 2;Thrombin light chain;Thrombin heavy chain] [Source:UniProtKB/Swiss-Prot;Acc:P00735]
ENSBTAG00000022449	345.101	538.496	151.705	0.28172	-1.82767	1.81757e-08	8.96834e-06	0.382426	0.720402	SCD5_BOVIN	Stearoyl-CoA desaturase 5 (EC 1.14.19.1)(Acyl-CoA-desaturase 4)(Stearoyl-CoA 9-desaturase) [Source:UniProtKB/Swiss-Prot;Acc:Q2KIA4]
ENSBTAG00000003319	380.181	604.751	155.61	0.257313	-1.9584	1.85564e-08	9.00359e-06	1.9146	1.57697	FLRT3	.
ENSBTAG00000001835	259.103	414.48	103.726	0.250256	-1.99852	2.00692e-08	9.57795e-06	7.67223	0.0846032	CXA1_BOVIN	Gap junction alpha-1 protein (Connexin-43)(Cx43)(Vascular smooth muscle connexin-43) [Source:UniProtKB/Swiss-Prot;Acc:P18246]
ENSBTAG00000006769	491.692	183.594	799.79	4.3563	2.1231	2.10128e-08	9.86651e-06	1.09875	2.25701	3BHS_BOVIN	3 beta-hydroxysteroid dehydrogenase/Delta 5-->4-isomerase (3-beta-HSD) [Includes 3-beta-hydroxy-Delta(5)-steroid dehydrogenase(EC 1.1.1.145)(3-beta-hydroxy-5-ene steroid dehydrogenase)(Progesterone reductase);Steroid Delta-isomerase(EC 5.3.3.1)(Delta-5-3-
ENSBTAG00000000720	5040.55	2327.63	7753.47	3.33106	1.73598	2.28505e-08	1.05591e-05	0.967409	0.190842	A4IFS7_BOVIN	cathepsin L1 [Source:RefSeq peptide;Acc:NP_001077155]
100298605	55.1726	88.6334	21.7119	0.244963	-2.02937	2.47209e-08	1.12449e-05	13.8293	1.8025	LOC100298605	PREDICTED: Bos taurus olfactory receptor family 5, subfamily T,
ENSBTAG00000000205	2905.2	4405.72	1404.68	0.318831	-1.64914	2.55054e-08	1.14233e-05	6.59734	0.514268	Q17QS3_BOVIN	monocyte to macrophage differentiation-associated [Source:RefSeq peptide;Acc:NP_001069069]
ENSBTAG00000027655	238.149	385.561	90.7372	0.235338	-2.08719	2.6956e-08	1.15403e-05	5.68332	0.498613	TIFA_BOVIN	TRAF-interacting protein with FHA domain-containing protein A (TRAF2-binding protein) [Source:UniProtKB/Swiss-Prot;Acc:A2VDM0]
ENSBTAG00000018214	1195.59	540.119	1851.07	3.42715	1.77701	2.63639e-08	1.15403e-05	0.507927	8.83385	SHSA2_BOVIN	Protein shisa-2 homolog Precursor (Transmembrane protein 46) [Source:UniProtKB/Swiss-Prot;Acc:A6QPA0]
ENSBTAG00000000874	1004.47	419.106	1589.84	3.7934	1.92349	2.68836e-08	1.15403e-05	0.497782	7.9361	ICAL_BOVIN	Calpastatin (Calpain inhibitor) [Source:UniProtKB/Swiss-Prot;Acc:P20811]
ENSBTAG00000016152	2607.51	1135.64	4079.39	3.59215	1.84485	2.98877e-08	1.24449e-05	1.47947	3.28765	Q0V8I0_BOVIN	Disabled homolog 2 Fragment [Source:UniProtKB/TrEMBL;Acc:Q0V8I0]
ENSBTAG00000019453	454.514	163.179	745.849	4.57073	2.19243	2.99238e-08	1.24449e-05	0.776144	6.75422	PTGES_BOVIN	Prostaglandin E synthase (EC 5.3.99.3) [Source:UniProtKB/Swiss-Prot;Acc:Q95L14]
ENSBTAG00000011256	19452.5	9359.67	29545.3	3.15666	1.6584	3.38031e-08	1.38602e-05	0.620219	1.29944	A6QLD6_BOVIN	myosin IB [Source:RefSeq peptide;Acc:NP_001095669]
281128	6848.67	3267.56	10429.8	3.19192	1.67442	3.61928e-08	1.46339e-05	1.29344	4.80247	DSC2	Cadherin prodomain like; Region: Cadherin_pro;
ENSBTAG00000040584	1880.46	832.232	2928.69	3.51907	1.8152	3.7572e-08	1.49835e-05	0.930022	6.98467	DSC2_BOVIN	Desmocollin-2 Precursor; Fragment (Epithelial type 2 desmocollin) [Source:UniProtKB/Swiss-Prot;Acc:P33545]
ENSBTAG00000033096	1934.96	776.68	3093.24	3.98265	1.99373	4.22021e-08	1.66025e-05	2.01904	15.4443	PAG2_BOVIN	Pregnancy-associated glycoprotein 2 Precursor (PAG 2)(EC 3.4.23.-) [Source:UniProtKB/Swiss-Prot;Acc:Q28057]
ENSBTAG00000009849	1658.53	729.07	2587.99	3.54971	1.8277	4.32504e-08	1.67881e-05	1.38159	1.99937	Q56JW2_BOVIN	placenta-specific 8 [Source:RefSeq peptide;Acc:NP_001020496]
ENSBTAG00000033424	4313.43	2059.16	6567.7	3.18951	1.67333	4.5548e-08	1.74473e-05	0.582455	3.39466	.	.
505995	3194.53	1536.35	4852.71	3.15859	1.65928	5.51832e-08	2.08635e-05	0.20109	2.10083	RDH11	PREDICTED: Bos taurus retinol dehydrogenase 11 transcript variant
ENSBTAG00000003668	121.998	199.944	44.0519	0.220322	-2.18232	6.37866e-08	2.38071e-05	4.38774	0.321049	LOC511907	.
ENSBTAG00000018634	8991.78	4463.14	13520.4	3.02935	1.59901	7.80629e-08	2.80564e-05	0.637731	1.0938	SH3L2_BOVIN	SH3 domain-binding glutamic acid-rich-like protein 2 [Source:UniProtKB/Swiss-Prot;Acc:A4IFC4]
ENSBTAG00000015381	3748.69	1816.53	5680.84	3.12731	1.64492	7.71026e-08	2.80564e-05	0.758698	0.859718	A6QQF8_BOVIN	Rho GTPase activating protein 18 [Source:RefSeq peptide;Acc:NP_001104242]
ENSBTAG00000011733	474.983	190.772	759.195	3.97959	1.99262	7.67039e-08	2.80564e-05	0.217543	5.09435	GIPC2_BOVIN	PDZ domain-containing protein GIPC2 [Source:UniProtKB/Swiss-Prot;Acc:Q1JQD4]
280924	3234.21	1602.32	4866.1	3.03692	1.60261	8.69652e-08	3.03021e-05	0.701626	2.24081	SCD	The Delta9 Fatty Acid Desaturase (Delta9-FADS)-like
790592	5869.78	2851.5	8888.07	3.11698	1.64015	8.63214e-08	3.03021e-05	1.09318	0.390438	LOC790592	PREDICTED: Bos taurus AHNAK nucleoprotein (LOC790592) partial
ENSBTAG00000007428	73.1257	19.1401	127.111	6.64111	2.73142	8.74338e-08	3.03021e-05	0.105356	1.18471	CDKL5	cyclin-dependent kinase-like 5 [Source:HGNC Symbol;Acc:11411]
ENSBTAG00000024715	436.245	169.27	703.221	4.15444	2.05466	9.92997e-08	3.40096e-05	0.720849	0.428535	PTPRJ	.
ENSBTAG00000008040	1498.5	702.676	2294.32	3.26511	1.70713	1.03359e-07	3.49883e-05	0.392761	5.08743	SPG20_BOVIN	Spartin [Source:UniProtKB/Swiss-Prot;Acc:A0JNJ3]
100300085	20.6063	35.112	6.1005	0.173744	-2.52497	1.22242e-07	4.044e-05	6.48401	0.13512	LOC100300085	PREDICTED: Bos taurus olfactory receptor family 2-like
ENSBTAG00000013468	7668.36	3702.44	11634.3	3.14233	1.65183	1.21122e-07	4.044e-05	1.04122	2.76812	.	.
ENSBTAG00000017104	167.288	50.3285	284.248	5.64786	2.4977	1.31342e-07	4.2962e-05	0.934451	5.39539	MUC1_BOVIN	Mucin-1 Precursor (MUC-1)(CD227 antigen) [Contains Mucin-1 subunit alpha(MUC1-alpha)(MUC1-NT);Mucin-1 subunit beta(MUC1-beta)(MUC1-CT)] [Source:UniProtKB/Swiss-Prot;Acc:Q8WML4]
ENSBTAG00000021830	350.159	138.402	561.917	4.06004	2.0215	1.33156e-07	4.30715e-05	0.684088	0.855807	Q9TSB2_BOVIN	Major acidic fibroblast growth factor stimulated PHOSPHOP, MAFP Fragments [Source:UniProtKB/TrEMBL;Acc:Q9TSB2]
ENSBTAG00000000937	1375.18	626.952	2123.41	3.38687	1.75995	1.43402e-07	4.5876e-05	0.759068	5.38133	SSFA2	.
ENSBTAG00000001754	6420.36	9497.8	3342.92	0.351968	-1.50648	1.51793e-07	4.7516e-05	0.929098	2.53476	A6QLP2_BOVIN	S-adenosylhomocysteine hydrolase-like 2 [Source:RefSeq peptide;Acc:NP_001094613]
ENSBTAG00000015106	3487.37	1557.25	5417.49	3.47888	1.79862	1.51299e-07	4.7516e-05	1.61904	13.7522	DSP	.
ENSBTAG00000040361	2284.4	3457.59	1111.21	0.321381	-1.63764	1.6011e-07	4.95865e-05	6.58313	1.90254	LFNG	LFNG O-fucosylpeptide 3-beta-N-acetylglucosaminyltransferase [Source:RefSeq peptide;Acc:NP_001039687]
ENSBTAG00000017167	185.381	296.255	74.5062	0.251493	-1.99141	1.63214e-07	4.96722e-05	3.59757	0.279823	LRAT_BOVIN	Lecithin retinol acyltransferase (EC 2.3.1.135)(Phosphatidylcholine--retinol O-acyltransferase) [Source:UniProtKB/Swiss-Prot;Acc:Q9BGL2]
ENSBTAG00000010105	232.39	80.392	384.387	4.78142	2.25744	1.638e-07	4.96722e-05	0.535409	2.86469	Q32P64_BOVIN	transmembrane protein 20 [Source:RefSeq peptide;Acc:NP_001069938]
ENSBTAG00000012397	2567.14	3860.26	1274.03	0.330037	-1.5993	1.9248e-07	5.77678e-05	5.77423	0.870533	DCK_BOVIN	Deoxycytidine kinase (dCK)(EC 2.7.1.74) [Source:UniProtKB/Swiss-Prot;Acc:Q3MHR2]
ENSBTAG00000010362	217.624	343.588	91.6594	0.266771	-1.90633	1.96267e-07	5.80228e-05	1.31098	0.89523	NOSTN_BOVIN	Nostrin (eNOS trafficking inducer)(Nitric oxide synthase trafficker) [Source:UniProtKB/Swiss-Prot;Acc:Q2KJB5]
ENSBTAG00000002977	106.848	164.475	49.2204	0.299257	-1.74054	1.97316e-07	5.80228e-05	5.81346	0.16066	ECE1_BOVIN	Endothelin-converting enzyme 1 (ECE-1)(EC 3.4.24.71) [Source:UniProtKB/Swiss-Prot;Acc:P42891]
ENSBTAG00000015792	431.085	162.42	699.749	4.30826	2.10711	2.06297e-07	6.0057e-05	1.28837	6.00933	LOC787705	.
ENSBTAG00000010399	957.993	438.246	1477.74	3.37194	1.75358	2.29487e-07	6.61467e-05	0.586431	5.32303	TXNDC16	.
ENSBTAG00000005567	25.334	44.8517	5.81634	0.129679	-2.94698	2.33959e-07	6.67746e-05	2.82763	0.257076	BEND4	.
ENSBTAG00000008121	596.263	906.685	285.841	0.315259	-1.66539	2.51617e-07	7.05412e-05	4.28914	0.0728417	RSPO3_BOVIN	R-spondin-3 Precursor (Roof plate-specific spondin-3) [Source:UniProtKB/Swiss-Prot;Acc:Q1RMU1]
ENSBTAG00000007353	393.213	163.382	623.044	3.81343	1.93109	2.52002e-07	7.05412e-05	0.397938	1.18358	A5D7U2_BOVIN	distal-less homeobox 4 [Source:RefSeq peptide;Acc:NP_001091510]
ENSBTAG00000019708	2074.3	1002.52	3146.09	3.13818	1.64993	2.76219e-07	7.599e-05	0.754911	0.663039	Q2TA22_BOVIN	acyl-CoA synthetase long-chain family member 6 [Source:RefSeq peptide;Acc:NP_001033131]
ENSBTAG00000003727	267.68	98.7236	436.636	4.42282	2.14497	2.76688e-07	7.599e-05	0.579853	2.81259	A4IF79_BOVIN	SH3KBP1 protein [Source:UniProtKB/TrEMBL;Acc:A4IF79]
508150	325.71	122.789	528.632	4.30521	2.10609	2.80742e-07	7.63827e-05	0.940705	0.44039	LOC508150	Derived by automated computational analysis using
ENSBTAG00000026283	8003.45	4148.02	11858.9	2.85893	1.51548	2.85458e-07	7.69468e-05	0.550845	6.94171	ASPH_BOVIN	Aspartyl/asparaginyl beta-hydroxylase (EC 1.14.11.16)(Aspartate beta-hydroxylase)(ASP beta-hydroxylase)(Peptide-aspartate beta-dioxygenase) [Source:UniProtKB/Swiss-Prot;Acc:Q28056]
ENSBTAG00000010798	36.6438	6.72649	66.5612	9.89538	3.30676	2.97996e-07	7.95896e-05	0.105682	5.1896	SLC23A1	.
ENSBTAG00000016529	4103.06	2083.76	6122.36	2.93813	1.5549	3.03364e-07	8.02868e-05	0.573918	1.3071	A6H777_BOVIN	solute carrier family 25, member 30 [Source:RefSeq peptide;Acc:NP_001092365]
ENSBTAG00000021975	935.592	433.572	1437.61	3.31574	1.72933	3.25277e-07	8.53105e-05	0.280844	3.37302	INADL	InaD-like (Drosophila) [Source:HGNC Symbol;Acc:28881]
ENSBTAG00000015924	288.526	120.912	456.14	3.77251	1.91553	3.53982e-07	9.20099e-05	0.309172	7.05164	CALB1_BOVIN	Calbindin (Vitamin D-dependent calcium-binding protein, avian-type)(Calbindin D28)(D-28K) [Source:UniProtKB/Swiss-Prot;Acc:P04467]
ENSBTAG00000031166	109.897	177.091	42.7033	0.241137	-2.05207	3.59973e-07	9.27393e-05	6.79489	0.0145462	ZDBF2	zinc finger, DBF-type containing 2 [Source:HGNC Symbol;Acc:29313]
ENSBTAG00000007129	24.7269	43.523	5.93074	0.136267	-2.8755	3.65505e-07	9.32622e-05	3.64581	0.170796	MRVI1_BOVIN	Protein MRVI1 (Inositol 1,4,5-triphosphate receptor-associated cGMP kinase substrate)(JAW1-related protein MRVI1) [Source:UniProtKB/Swiss-Prot;Acc:Q9N1F0]
ENSBTAG00000014170	704.93	1062.25	347.608	0.327237	-1.61159	3.6841e-07	9.32622e-05	1.38906	0.929155	MAP7D3	MAP7 domain containing 3 [Source:HGNC Symbol;Acc:25742]
533581	21.831	38.522	5.14011	0.133433	-2.90581	3.72463e-07	9.34753e-05	3.87705	0.0288003	CMYA5	PREDICTED: Bos taurus hypothetical LOC533581 (CMYA5)
ENSBTAG00000039483	1142.4	537.658	1747.15	3.24955	1.70024	3.89311e-07	9.68687e-05	0.666785	8.37763	DSG3	.
100299135	69.7716	18.9285	120.615	6.37212	2.67177	4.14174e-07	0.000102182	0.316862	0.0808324	LOC100299135	PREDICTED: Bos taurus latrophilin-1-like (LOC100299135)
ENSBTAG00000009470	6124.05	3144.57	9103.53	2.895	1.53356	4.34651e-07	0.000106333	0.979949	1.14654	CLIC4_BOVIN	Chloride intracellular channel protein 4 (Intracellular chloride ion channel protein p64H1) [Source:UniProtKB/Swiss-Prot;Acc:Q9XSA7]
ENSBTAG00000020684	303.223	114.875	491.571	4.27917	2.09733	4.6671e-07	0.000113224	0.377903	12.7851	ARC1B_BOVIN	Actin-related protein 2/3 complex subunit 1B (Arp2/3 complex 41 kDa subunit)(p41-ARC) [Source:UniProtKB/Swiss-Prot;Acc:Q58CQ2]
282598	22.7895	40.2344	5.34456	0.132836	-2.91229	4.87256e-07	0.000117231	1.55979	0.232657	ATP1A3	PREDICTED: Bos taurus ATPase Na+/K+ transporting, alpha 3
ENSBTAG00000016073	1365.93	677.682	2054.17	3.03118	1.59988	4.9888e-07	0.000119044	0.674103	0.129014	Q08DR4_BOVIN	ceramide glucosyltransferase [Source:RefSeq peptide;Acc:NP_001070318]
ENSBTAG00000018373	1470.99	2177.58	764.399	0.351032	-1.51033	5.16998e-07	0.000121378	2.22304	1.07292	DPYL2_BOVIN	Dihydropyrimidinase-related protein 2 (DRP-2)(Neural-specific protein NSP60) [Source:UniProtKB/Swiss-Prot;Acc:O02675]
ENSBTAG00000001192	2328.06	1153.65	3502.46	3.03597	1.60216	5.15375e-07	0.000121378	0.614719	1.26135	A7MAZ2_BOVIN	syntaxin 12 [Source:RefSeq peptide;Acc:NP_001094523]
ENSBTAG00000020538	1087.06	1638.35	535.767	0.327017	-1.61256	5.26702e-07	0.000122667	13.3748	1.18007	A6QP00_BOVIN	hect domain and RLD 5 [Source:RefSeq peptide;Acc:NP_001095465]
ENSBTAG00000001788	5289.47	2575.95	8002.99	3.10682	1.63544	5.32986e-07	0.000123145	2.60374	0.244918	Q402A0_BOVIN	podoplanin [Source:RefSeq peptide;Acc:NP_001028292]
ENSBTAG00000021523	2284.94	3369.03	1200.85	0.356437	-1.48828	5.37257e-07	0.000123154	0.444795	3.02569	STAT3_BOVIN	Signal transducer and activator of transcription 3 [Source:UniProtKB/Swiss-Prot;Acc:P61635]
ENSBTAG00000021377	6048.53	2951.87	9145.19	3.09811	1.63139	6.13588e-07	0.000139553	2.02079	1.69945	S10AE_BOVIN	Protein S100-A14 (S100 calcium-binding protein A14) [Source:UniProtKB/Swiss-Prot;Acc:Q3MHP3]
ENSBTAG00000004982	2502.57	1230.96	3774.17	3.06603	1.61637	6.4438e-07	0.00014542	0.87814	0.873272	PHLD_BOVIN	Phosphatidylinositol-glycan-specific phospholipase D Precursor (PI-G PLD)(EC 3.1.4.50)(Glycoprotein phospholipase D)(Glycosyl-phosphatidylinositol-specific phospholipase D)(GPI-specific phospholipase D)(GPI-PLD) [Source:UniProtKB/Swiss-Prot;Acc:P80109]
532789	4963.82	2583.23	7344.41	2.84312	1.50747	6.5988e-07	0.000147772	0.897644	8.44296	PAWR	PREDICTED: Bos taurus PRKC apoptosis WT1 regulator protein-like
ENSBTAG00000039682	1058.94	478.787	1639.1	3.42344	1.77545	6.65386e-07	0.000147868	0.988952	4.05083	MTUS1_BOVIN	Microtubule-associated tumor suppressor 1 homolog (Mitochondrial tumor suppressor 1 homolog) [Source:UniProtKB/Swiss-Prot;Acc:Q17QT2]
280832	8382.64	12370.3	4394.96	0.355282	-1.49296	7.65993e-07	0.000168936	3.25437	2.02692	KIT	Protein kinase; unclassified specificity; Region:
ENSBTAG00000007302	777.359	352.166	1202.55	3.41473	1.77177	7.84907e-07	0.000170524	1.03879	0.148386	GTR5_BOVIN	Solute carrier family 2, facilitated glucose transporter member 5 (Glucose transporter type 5, small intestine)(GLUT-5)(Fructose transporter) [Source:UniProtKB/Swiss-Prot;Acc:P58353]
ENSBTAG00000033398	127.401	43.624	211.179	4.84089	2.27527	7.80209e-07	0.000170524	0.0593122	7.61125	HKDC1	PREDICTED: Bos taurus misc_RNA (LOC614824), miscRNA. [Source:RefSeq DNA;Acc:XR_027713]
ENSBTAG00000026275	446.997	673.116	220.878	0.328143	-1.60761	8.05606e-07	0.000173724	0.201533	2.92971	Q2KIR3_BOVIN	chemokine (C-C motif) ligand 24 [Source:RefSeq peptide;Acc:NP_001040061]
ENSBTAG00000012748	3.73302	7.46604	0	0	NA	8.67553e-07	0.000185707	3.59091	0	MAGEA10	.
ENSBTAG00000015147	1971.05	1016.56	2925.54	2.87788	1.52501	9.12565e-07	0.000192512	0.647651	0.327486	S10AA_BOVIN	Protein S100-A10 (S100 calcium-binding protein A10)(Calpactin-1 light chain)(Calpactin I light chain)(p10 protein)(p11)(Cellular ligand of annexin II) [Source:UniProtKB/Swiss-Prot;Acc:P60902]
ENSBTAG00000008101	140.375	47.205	233.545	4.94746	2.30669	9.07035e-07	0.000192512	0.297096	6.38004	PCSK5	.
ENSBTAG00000001526	5.37126	10.2115	0.531008	0.0520009	-4.26532	9.29002e-07	0.000194569	5.93846	0.15584	.	.
ENSBTAG00000015596	256.024	102.593	409.456	3.99108	1.99678	9.72712e-07	0.000202268	0.431239	1.25497	Q0IIM5_BOVIN	solute carrier organic anion transporter family, member 2B1 [Source:RefSeq peptide;Acc:NP_777268]
508723	17.6055	31.341	3.86999	0.12348	-3.01765	1.03773e-06	0.000214258	0.878582	0.152412	ATP8A2	phospholipid-translocating P-type ATPase, flippase;
ENSBTAG00000003172	47.1822	76.6927	17.6717	0.230422	-2.11765	1.09267e-06	0.000224013	0.611888	0.16022	Q0III7_BOVIN	Meis homeobox 2 [Source:UniProtKB/TrEMBL;Acc:Q0III7]
ENSBTAG00000003711	171.902	65.2902	278.514	4.26579	2.09281	1.13015e-06	0.000230077	0.220574	2.36126	A5PJT1_BOVIN	endothelial PAS domain protein 1 [Source:RefSeq peptide;Acc:NP_777150]
ENSBTAG00000015780	3377.25	1819.97	4934.53	2.71133	1.439	1.25867e-06	0.000252705	0.215125	0.891105	Q0VCQ9_BOVIN	reticulocalbin 2, EF-hand calcium binding domain [Source:RefSeq peptide;Acc:NP_001069047]
ENSBTAG00000010347	14139.8	7356.61	20923.1	2.84412	1.50798	1.25447e-06	0.000252705	1.17888	1.99379	EZRI_BOVIN	Ezrin (p81)(Cytovillin)(Villin-2) [Source:UniProtKB/Swiss-Prot;Acc:P31976]
100298760	1161.45	570.013	1752.88	3.07516	1.62066	1.28574e-06	0.000256374	0.857327	1.11349	LOC100298760	PREDICTED: Bos taurus discoidin CUB and LCCL domain-containing
ENSBTAG00000002746	3247.49	1742.69	4752.3	2.727	1.44731	1.35041e-06	0.000267436	1.10676	0.87987	OSTF1_BOVIN	Osteoclast-stimulating factor 1 [Source:UniProtKB/Swiss-Prot;Acc:Q8MJ50]
ENSBTAG00000019663	500.809	233.791	767.827	3.28425	1.71556	1.37264e-06	0.000270001	0.194689	0.0717837	Q0IIJ8_BOVIN	2,4-dienoyl CoA reductase 1, mitochondrial [Source:RefSeq peptide;Acc:NP_001068891]
ENSBTAG00000013861	466.641	710.223	223.058	0.314068	-1.67085	1.50364e-06	0.000293786	2.89046	1.51399	NAC1_BOVIN	Sodium/calcium exchanger 1 Precursor (Na(+)/Ca(2+)-exchange protein 1) [Source:UniProtKB/Swiss-Prot;Acc:P48765]
ENSBTAG00000033221	452.163	199.782	704.544	3.52656	1.81826	1.57152e-06	0.000305	0.501686	4.6917	CC152_BOVIN	Coiled-coil domain-containing protein 152 [Source:UniProtKB/Swiss-Prot;Acc:Q32LM7]
ENSBTAG00000018523	176.214	274.662	77.7662	0.283134	-1.82044	1.58669e-06	0.000305906	0.576755	1.84332	TRI38_BOVIN	Tripartite motif-containing protein 38 [Source:UniProtKB/Swiss-Prot;Acc:Q58DK8]
ENSBTAG00000001774	670.626	1000.08	341.169	0.34114	-1.55156	1.66611e-06	0.000319104	1.62953	0.994456	SPY2_BOVIN	Protein sprouty homolog 2 (Spry-2) [Source:UniProtKB/Swiss-Prot;Acc:Q08E39]
ENSBTAG00000038293	1615.35	2386.38	844.319	0.353807	-1.49896	1.67996e-06	0.000319653	4.68384	1.35095	CD47	Bos taurus CD47 molecule (CD47), mRNA. [Source:RefSeq DNA;Acc:NM_174708]
ENSBTAG00000016269	2222.43	3227.53	1217.33	0.377171	-1.40671	1.75744e-06	0.000332225	5.78832	0.458558	Q08DM3_BOVIN	malic enzyme 2, NAD(+)-dependent, mitochondrial [Source:RefSeq peptide;Acc:NP_001070282]
ENSBTAG00000013953	9253.8	4748.38	13759.2	2.89766	1.53489	1.79373e-06	0.000336897	1.0938	12.4945	CALD1_BOVIN	Non-muscle caldesmon Fragment (CDM)(L-caldesmon) [Source:UniProtKB/Swiss-Prot;Acc:Q27976]
ENSBTAG00000001772	12.4834	22.9315	2.03519	0.0887507	-3.4941	1.80947e-06	0.000337675	1.67043	0.185295	PDCL2_BOVIN	Phosducin-like protein 2 [Source:UniProtKB/Swiss-Prot;Acc:Q32LN3]
ENSBTAG00000038928	5.58102	11.162	0	0	NA	1.90983e-06	0.000351892	5.58787	0	LOC511103	.
100337107	170.165	259.372	80.957	0.312127	-1.6798	1.90138e-06	0.000351892	0.142572	0.275441	LOC100337107	PREDICTED: Bos taurus Oseg4-like (LOC100337107)
ENSBTAG00000021945	1034.53	498.275	1570.78	3.15244	1.65647	1.95427e-06	0.000357816	1.00709	1.09514	A7E306_BOVIN	nidogen 2 [Source:RefSeq peptide;Acc:NP_001095535]
ENSBTAG00000016284	33.1721	57.0488	9.29546	0.162939	-2.6176	2.00009e-06	0.000363361	2.88415	1.00249	IL7_BOVIN	Interleukin-7 Precursor (IL-7) [Source:UniProtKB/Swiss-Prot;Acc:P26895]
ENSBTAG00000004796	344.409	512.867	175.95	0.343072	-1.54341	2.00952e-06	0.000363361	2.71023	1.46005	GRP_BOVIN	Gastrin-releasing peptide Precursor (GRP) [Contains Neuromedin-C(GRP-10)(GRP-(18-27))] [Source:UniProtKB/Swiss-Prot;Acc:Q863C3]
ENSBTAG00000019187	70.9292	113.152	28.7064	0.253698	-1.97881	2.05777e-06	0.000369789	0.15937	0.598689	ZNF462	.
ENSBTAG00000004430	795.165	407.063	1183.27	2.90684	1.53945	2.14658e-06	0.000383381	0.294314	2.18862	A0JNA1_BOVIN	sphingosine-1-phosphate phosphatase 1 [Source:RefSeq peptide;Acc:NP_001071399]
ENSBTAG00000013919	42.3101	67.6964	16.9239	0.249997	-2.00002	2.17228e-06	0.000385606	3.31051	0.902092	Q30313_BOVIN	major histocompatibility complex, class II, DRB3 [Source:RefSeq peptide;Acc:NP_001012698]
ENSBTAG00000021190	48.3236	79.6949	16.9523	0.212715	-2.23301	2.23738e-06	0.000392378	2.72338	0.0317454	CADH2_BOVIN	Cadherin-2 Precursor; Fragment (Neural cadherin)(N-cadherin)(CD325 antigen) [Source:UniProtKB/Swiss-Prot;Acc:P19534]
ENSBTAG00000007872	1132.22	1650.84	613.603	0.371692	-1.42782	2.23304e-06	0.000392378	2.6948	0.0379221	PSIP1_BOVIN	PC4 and SFRS1-interacting protein (Lens epithelium-derived growth factor) [Source:UniProtKB/Swiss-Prot;Acc:Q8MJG1]
ENSBTAG00000007335	2625.39	1391.84	3858.93	2.77253	1.47121	2.3484e-06	0.000409381	0.519181	1.99037	Q3ZCA8_BOVIN	tumor protein D52 [Source:RefSeq peptide;Acc:NP_001070390]
ENSBTAG00000012171	6.00422	11.4123	0.596116	0.0522345	-4.25885	2.38087e-06	0.00041257	0.447163	0.0470633	.	.
ENSBTAG00000001395	929.781	1387.52	472.039	0.340203	-1.55553	2.43018e-06	0.000417855	5.31085	1.03499	Q32L32_BOVIN	hypothetical protein LOC540784 [Source:RefSeq peptide;Acc:NP_001032706]
ENSBTAG00000032603	2128.32	3105.6	1151.04	0.370636	-1.43193	2.46878e-06	0.000417855	2.0647	3.90801	ABCC4	.
ENSBTAG00000013761	14812.3	21409.2	8215.28	0.383726	-1.38185	2.45626e-06	0.000417855	6.49375	0.999714	STMN1_BOVIN	Stathmin [Source:UniProtKB/Swiss-Prot;Acc:Q3T0C7]
ENSBTAG00000021254	5171.33	2882.02	7460.64	2.58868	1.37222	2.44852e-06	0.000417855	0.418419	0.632476	A6QPS5_BOVIN	centromere protein I [Source:RefSeq peptide;Acc:NP_001095964]
ENSBTAG00000020073	172.841	65.8258	279.856	4.25146	2.08796	2.55847e-06	0.000430533	0.429127	4.27143	NCEH1_BOVIN	Neutral cholesterol ester hydrolase 1 (NCEH)(EC 3.1.1.-)(Arylacetamide deacetylase-like 1) [Source:UniProtKB/Swiss-Prot;Acc:Q1JQE6]
788582	49.496	79.5871	19.4049	0.24382	-2.03611	2.61938e-06	0.00043825	6.61226	0.461873	MUC3A	PREDICTED: Bos taurus mucin 3B (MUC3A) partial
ENSBTAG00000021887	104.873	166.17	43.5765	0.26224	-1.93104	2.66556e-06	0.000443065	3.53703	1.05093	DPYS	.
ENSBTAG00000017745	1487.48	2176.54	798.416	0.366828	-1.44682	2.6786e-06	0.000443065	4.13949	1.81996	IL6ST	.
ENSBTAG00000021897	290.908	124.708	457.109	3.66542	1.87398	2.79462e-06	0.000458681	0.405034	0.943863	B4GT3_BOVIN	Beta-1,4-galactosyltransferase 3 (Beta-1,4-GalTase 3)(Beta4Gal-T3)(b4Gal-T3)(EC 2.4.1.-)(UDP-galactose:beta-N-acetylglucosamine beta-1,4-galactosyltransferase 3)(UDP-Gal:beta-GlcNAc beta-1,4-galactosyltransferase 3) [Includes N-acetyllactosamine synthase(
ENSBTAG00000002355	122.819	45.1257	200.512	4.44342	2.15167	2.80452e-06	0.000458681	0.0937077	5.5292	LOC510716	.
ENSBTAG00000020196	222.662	102.962	342.363	3.32515	1.73342	2.86516e-06	0.000465981	1.00922	0.441111	ENPP3_BOVIN	Ectonucleotide pyrophosphatase/phosphodiesterase family member 3 (E-NPP 3)(Phosphodiesterase I/nucleotide pyrophosphatase 3)(Phosphodiesterase I beta)(PD-Ibeta)(CD203c antigen) [Includes Alkaline phosphodiesterase I(EC 3.1.4.1);Nucleotide pyrophosphatase(
100295182	85.7259	26.9103	144.541	5.37122	2.42525	2.99984e-06	0.000485174	0.585773	0.793671	LOC100295182	PREDICTED: Bos taurus hypothetical LOC100295182 (LOC100295182)
ENSBTAG00000012796	53.8824	85.013	22.7518	0.267627	-1.9017	3.11089e-06	0.000500355	2.55991	0.083746	ZNF428	.
ENSBTAG00000012296	98.03	155.734	40.3258	0.25894	-1.94931	3.16143e-06	0.000505691	4.94886	0.0220995	A6QQP6_BOVIN	gamma-aminobutyric acid (GABA) A receptor, gamma 1 [Source:RefSeq peptide;Acc:NP_001094720]
ENSBTAG00000005947	3528	1989.32	5066.68	2.54694	1.34877	3.36264e-06	0.000534935	2.15091	0.920633	UROK_BOVIN	Urokinase-type plasminogen activator Precursor (U-plasminogen activator)(uPA)(EC 3.4.21.73) [Contains Urokinase-type plasminogen activator long chain A;Urokinase-type plasminogen activator short chain A;Urokinase-type plasminogen activator chain B] [Sourc
ENSBTAG00000010587	1593.35	2340.72	845.967	0.361413	-1.46828	3.4741e-06	0.000540844	4.58552	1.93429	SH3L1_BOVIN	SH3 domain-binding glutamic acid-rich-like protein [Source:UniProtKB/Swiss-Prot;Acc:Q58DU7]
ENSBTAG00000019478	435.849	218.993	652.704	2.98048	1.57554	3.4627e-06	0.000540844	0.564032	3.9066	A6QPL8_BOVIN	N-acylethanolamine acid amidase [Source:RefSeq peptide;Acc:NP_001093839]
618056	527.432	225.493	829.371	3.67803	1.87893	3.45861e-06	0.000540844	1.21451	10.3666	SH3BP5	PREDICTED: Bos taurus SH3 binding protein-like (SH3BP5)
ENSBTAG00000005085	239.33	100.382	378.277	3.76836	1.91394	3.44738e-06	0.000540844	0.613138	1.85451	Q2KI94_BOVIN	tripartite motif-containing 63 [Source:RefSeq peptide;Acc:NP_001039760]
ENSBTAG00000002415	2515.43	3579.59	1451.28	0.405433	-1.30247	3.49735e-06	0.000541568	1.74021	0.0972332	TSN3_BOVIN	Tetraspanin-3 (Tspan-3) [Source:UniProtKB/Swiss-Prot;Acc:Q3SZR9]
ENSBTAG00000017969	10.6684	18.8822	2.45464	0.129998	-2.94344	3.80984e-06	0.000586836	0.973173	0.390465	CAH4_BOVIN	Carbonic anhydrase 4 Precursor (EC 4.2.1.1)(Carbonic anhydrase IV)(CA-IV)(Carbonate dehydratase IV) [Source:UniProtKB/Swiss-Prot;Acc:Q95323]
ENSBTAG00000013406	12854.6	7200.9	18508.3	2.57028	1.36193	3.95349e-06	0.000605758	0.660309	0.604484	CSRP2_BOVIN	Cysteine and glycine-rich protein 2 (Cysteine-rich protein 2)(CRP2) [Source:UniProtKB/Swiss-Prot;Acc:Q32LE9]
ENSBTAG00000040552	10.6589	18.4319	2.88586	0.156568	-2.67513	4.13195e-06	0.000629787	2.57122	0.172302	.	.
ENSBTAG00000013929	58.0452	90.8285	25.262	0.278129	-1.84618	4.2834e-06	0.000641978	1.55349	0.914147	Q2KI93_BOVIN	Ras-related associated with diabetes [Source:RefSeq peptide;Acc:NP_001039378]
522155	4273.89	6167.46	2380.32	0.385949	-1.37352	4.26697e-06	0.000641978	4.25944	1.49683	IL6ST	PREDICTED: Bos taurus interleukin 6 signal transducer (gp130
ENSBTAG00000001992	2758.53	1589.23	3927.83	2.47154	1.30541	4.30014e-06	0.000641978	0.710615	0.396856	CP51A_BOVIN	Lanosterol 14-alpha demethylase (LDM)(EC 1.14.13.70)(Cytochrome P450 51A1)(CYPLI)(Cytochrome P450LI)(Sterol 14-alpha demethylase)(Cytochrome P450-14DM)(Cytochrome P45014DM) [Source:UniProtKB/Swiss-Prot;Acc:Q4PJW3]
ENSBTAG00000021127	24.2982	6.25643	42.3401	6.76745	2.75861	4.29158e-06	0.000641978	0.304484	0.166094	GNA14_BOVIN	Guanine nucleotide-binding protein subunit alpha-14 (G-protein subunit alpha-14)(G alpha-14)(G-protein subunit GL1 alpha) [Source:UniProtKB/Swiss-Prot;Acc:P38408]
ENSBTAG00000016221	147.616	56.9623	238.269	4.18292	2.06451	4.4021e-06	0.000653846	0.470254	0.448273	AMOT	angiomotin [Source:HGNC Symbol;Acc:17810]
ENSBTAG00000012926	59.1197	93.1919	25.0474	0.268772	-1.89554	4.46713e-06	0.000657897	0.00738312	0.0716946	TM6S1_BOVIN	Transmembrane 6 superfamily member 1 [Source:UniProtKB/Swiss-Prot;Acc:A6QL84]
ENSBTAG00000019229	843.201	418.465	1267.94	3.02997	1.5993	4.48661e-06	0.000657897	0.426383	8.32626	TM144_BOVIN	Transmembrane protein 144 [Source:UniProtKB/Swiss-Prot;Acc:A6QQU6]
ENSBTAG00000000836	4334.42	2147.22	6521.62	3.03724	1.60276	4.49716e-06	0.000657897	4.52536	0.0488073	K2C8_BOVIN	Keratin, type II cytoskeletal 8 (Cytokeratin-8)(CK-8)(Keratin-8)(K8)(Cytokeratin-A)(Type-II keratin Kb8) [Source:UniProtKB/Swiss-Prot;Acc:P05786]
767904	150.651	233.527	67.7755	0.290226	-1.78475	4.55152e-06	0.000662519	3.04831	1.04279	MGC126945	Class I Histocompatibility antigen, domains alpha 1
ENSBTAG00000001585	1955.63	1036.97	2874.29	2.77182	1.47083	4.83751e-06	0.000700645	0.579069	2.62796	Q08DX4_BOVIN	WAS/WASL interacting protein family, member 1 [Source:RefSeq peptide;Acc:NP_001070391]
ENSBTAG00000010718	982.657	1437.1	528.218	0.367559	-1.44395	5.05293e-06	0.000728222	7.14175	0.486675	RALGPS2	PREDICTED: Bos taurus misc_RNA (LOC789713), miscRNA. [Source:RefSeq DNA;Acc:XR_043013]
281872	429.575	653.331	205.818	0.315029	-1.66644	5.19782e-06	0.000745413	3.82334	2.57499	ITGA2	Integrin alpha; Region: Integrin_alpha2; pfam08441
ENSBTAG00000026851	995.972	521.617	1470.33	2.81878	1.49507	5.5581e-06	0.000793173	0.426479	6.64764	FMNL2	formin-like 2 [Source:HGNC Symbol;Acc:18267]
ENSBTAG00000020495	1176.74	599.044	1754.43	2.92871	1.55027	5.60826e-06	0.000796428	0.797852	3.81206	SH3Y1_BOVIN	SH3 domain-containing YSC84-like protein 1 [Source:UniProtKB/Swiss-Prot;Acc:Q3SZ01]
ENSBTAG00000032902	750.039	374.863	1125.21	3.00167	1.58576	5.95677e-06	0.000841813	0.344415	3.26314	Q2HJ28_BOVIN	solute carrier family 11 (proton-coupled divalent metal ion transporters), member 2 [Source:RefSeq peptide;Acc:NP_001039586]
618541	36.7644	59.4868	14.0419	0.23605	-2.08283	6.04141e-06	0.00084965	0.0518868	0.6791	LOC618541	PREDICTED: Bos taurus hypothetical LOC618541 (LOC618541)
ENSBTAG00000012109	299.449	453.525	145.374	0.320542	-1.64142	6.12379e-06	0.000852994	1.60644	1.83521	EDN3	endothelin 3 [Source:RefSeq peptide;Acc:NP_001095449]
504513	1124.78	543.973	1705.58	3.13541	1.64865	6.121e-06	0.000852994	2.21952	1.3939	SH3D21	RTand n-Src loops; other site
100337070	10.9129	18.7169	3.10897	0.166105	-2.58983	6.49638e-06	0.000900584	4.49552	0.40241	LOC100337070	PREDICTED: Bos taurus hypothetical protein LOC100337070
ENSBTAG00000016563	12315.9	6926.51	17705.2	2.55616	1.35398	6.58418e-06	0.000908429	0.0960515	9.88935	GOLGA4	.
ENSBTAG00000031171	1691.23	2447.49	934.971	0.382012	-1.38831	6.648e-06	0.000908622	4.15106	0.409472	SHLB1_BOVIN	Endophilin-B1 (SH3 domain-containing GRB2-like protein B1) [Source:UniProtKB/Swiss-Prot;Acc:Q32LM0]
ENSBTAG00000009615	10512.5	5808.04	15217	2.61998	1.38956	6.6168e-06	0.000908622	1.31345	0.0656943	ANXA2_BOVIN	Annexin A2 (Annexin-2)(Annexin II)(Lipocortin II)(Calpactin-1 heavy chain)(Calpactin I heavy chain)(Chromobindin-8)(p36)(Protein I)(Placental anticoagulant protein IV)(PAP-IV) [Source:UniProtKB/Swiss-Prot;Acc:P04272]
ENSBTAG00000002215	990.182	1412.58	567.78	0.401944	-1.31493	6.98669e-06	0.000950451	0.328008	1.36965	GFPT2_BOVIN	Glucosamine--fructose-6-phosphate aminotransferase [isomerizing] 2 (EC 2.6.1.16)(Glutamine:fructose 6 phosphate amidotransferase 2)(GFAT 2)(GFAT2)(D-fructose-6-phosphate amidotransferase 2)(Hexosephosphate aminotransferase 2) [Source:UniProtKB/Swiss-Prot;
ENSBTAG00000018499	3374.66	1878.92	4870.39	2.59212	1.37413	7.31671e-06	0.000990717	0.7907	0.158159	ANXA8_BOVIN	Annexin A8 (Annexin-8)(Annexin VIII) [Source:UniProtKB/Swiss-Prot;Acc:Q95L54]
ENSBTAG00000003362	127832	66438.4	189226	2.84815	1.51002	7.53014e-06	0.0010149	0.120364	6.72119	ENPL_BOVIN	Endoplasmin Precursor (Heat shock protein 90 kDa beta member 1)(94 kDa glucose-regulated protein)(GRP-94) [Source:UniProtKB/Swiss-Prot;Acc:Q95M18]
ENSBTAG00000004710	7.469	13.6993	1.23868	0.0904191	-3.46723	7.6956e-06	0.00103242	0.824069	0.120441	Q5DM48_BOVIN	Hepatocyte nuclear factor 1 beta Fragment [Source:UniProtKB/TrEMBL;Acc:Q5DM48]
ENSBTAG00000002317	47.4909	77.3246	17.6571	0.228351	-2.13068	8.04263e-06	0.00106912	1.70466	0.427269	PTN_BOVIN	Pleiotrophin Precursor (PTN)(Heparin-binding growth-associated molecule)(HB-GAM)(Heparin-binding growth factor 8)(HBGF-8)(Heparin-binding neurite-promoting factor)(Heparin-binding brain mitogen)(HBBM)(p18) [Source:UniProtKB/Swiss-Prot;Acc:P21782]
ENSBTAG00000001517	559.514	246.408	872.62	3.54136	1.8243	8.0194e-06	0.00106912	3.09742	0.868904	A6H7D3_BOVIN	KRT18 protein Fragment [Source:UniProtKB/TrEMBL;Acc:A6H7D3]
ENSBTAG00000018137	4660.51	6715.45	2605.57	0.387996	-1.36589	8.13294e-06	0.00107134	1.51972	3.98349	A2MG_BOVIN	Alpha-2-macroglobulin Precursor (Alpha-2-M) [Source:UniProtKB/Swiss-Prot;Acc:Q7SIH1]
ENSBTAG00000018280	197.309	80.6884	313.929	3.89063	1.96001	8.12166e-06	0.00107134	0.639561	2.60297	A4UQU5_BOVIN	Solute carrier family 28 member 3 Fragment [Source:UniProtKB/TrEMBL;Acc:A4UQU5]
ENSBTAG00000021291	374.258	169.54	578.977	3.41499	1.77188	8.17083e-06	0.00107148	1.04117	1.2518	STXB6_BOVIN	Syntaxin-binding protein 6 [Source:UniProtKB/Swiss-Prot;Acc:Q2YDL1]
ENSBTAG00000008182	545.714	816.138	275.29	0.337308	-1.56786	8.27408e-06	0.00107534	9.90906	1.94247	A6QLQ3_BOVIN	FBJ murine osteosarcoma viral oncogene homolog B [Source:RefSeq peptide;Acc:NP_001095718]
ENSBTAG00000021707	85.5647	27.7381	143.391	5.16948	2.37002	8.25014e-06	0.00107534	0.597526	3.51645	Q0VD56_BOVIN	myosin binding protein C, cardiac [Source:RefSeq peptide;Acc:NP_001070004]
ENSBTAG00000016771	180.128	276.561	83.694	0.302623	-1.7244	8.60959e-06	0.00109931	7.47169	0.0219853	PLK2	.
788312	1678.23	943.909	2412.55	2.55591	1.35384	8.60026e-06	0.00109931	1.14943	1.15347	LOC788312	PREDICTED: Bos taurus KIAA1902 protein-like (LOC788312)
ENSBTAG00000009902	589.463	280.874	898.051	3.19735	1.67687	8.59026e-06	0.00109931	1.60086	0.334411	ALDR_BOVIN	Aldose reductase (AR)(EC 1.1.1.21)(Aldehyde reductase)(20-alpha-hydroxysteroid dehydrogenase)(20-alpha-HSD)(EC 1.1.1.149) [Source:UniProtKB/Swiss-Prot;Acc:P16116]
ENSBTAG00000015511	211.324	89.3795	333.268	3.72869	1.89867	8.50365e-06	0.00109931	1.15917	1.38185	FADS3_BOVIN	Fatty acid desaturase 3 (EC 1.14.19.-) [Source:UniProtKB/Swiss-Prot;Acc:A4IFP3]
533181	468.298	247.94	688.657	2.77752	1.4738	9.31537e-06	0.00118423	1.54109	0.90643	LRP2	PREDICTED: Bos taurus low-density lipoprotein receptor-related
506387	1175.64	584.27	1767.01	3.0243	1.5966	9.36489e-06	0.00118535	1.99153	4.10196	LAMA1	PREDICTED: Bos taurus laminin alpha 1-like (LAMA1),
ENSBTAG00000007512	1167	546.657	1787.34	3.26958	1.7091	9.42039e-06	0.00118721	3.84228	1.20138	Q8WMP9_BOVIN	lysophospholipase 3 (lysosomal phospholipase A2) [Source:RefSeq peptide;Acc:NP_776985]
ENSBTAG00000018204	193.672	285.455	101.889	0.356934	-1.48627	9.76972e-06	0.00122067	0.611943	2.41686	MYH1_BOVIN	Myosin-1 (Myosin heavy chain 1)(Myosin heavy chain 2x)(MyHC-2x)(Myosin heavy chain, skeletal muscle, adult 1) [Source:UniProtKB/Swiss-Prot;Acc:Q9BE40]
ENSBTAG00000020416	104.296	41.8181	166.774	3.98809	1.9957	9.74511e-06	0.00122067	0.0572539	4.63266	PGAP1	.
ENSBTAG00000008332	23671.7	13710.1	33633.3	2.45317	1.29465	9.89788e-06	0.0012314	1.07617	2.47334	AMPE_BOVIN	Glutamyl aminopeptidase (EAP)(EC 3.4.11.7)(Aminopeptidase A)(AP-A)(CD249 antigen) [Source:UniProtKB/Swiss-Prot;Acc:Q32LQ0]
ENSBTAG00000004769	31.5591	9.13301	53.9851	5.91099	2.5634	1.01583e-05	0.00125842	0.149222	0.297152	NEIL2_BOVIN	Endonuclease VIII-like 2 (EC 3.2.2.-)(EC 4.2.99.18)(DNA glycosylase/AP lyase Neil2)(DNA-(apurinic or apyrimidinic site) lyase Neil2)(Nei-like protein 2)(Nei homolog 2)(NEH2) [Source:UniProtKB/Swiss-Prot;Acc:Q6IE77]
509241	34.068	56.4086	11.7274	0.207901	-2.26603	1.06404e-05	0.00130947	3.19962	0.490485	DPYS	PREDICTED: Bos taurus dihydropyrimidinase (DPYS)
ENSBTAG00000015434	9429.95	5552.58	13307.3	2.3966	1.26099	1.06604e-05	0.00130947	0.0791489	1.19411	DEST_BOVIN	Destrin (Actin-depolymerizing factor)(ADF) [Source:UniProtKB/Swiss-Prot;Acc:Q5E9D5]
100138954	2435.13	3460.12	1410.15	0.407542	-1.29498	1.09976e-05	0.00134522	4.68985	0.0937842	LOC100138954	PREDICTED: Bos taurus zinc finger protein 146-like (LOC100138954)
ENSBTAG00000019954	770.001	395.29	1144.71	2.89588	1.534	1.11454e-05	0.0013576	1.24628	0.462308	ABHD2_BOVIN	Abhydrolase domain-containing protein 2 (EC 3.1.1.-) [Source:UniProtKB/Swiss-Prot;Acc:Q5EA42]
ENSBTAG00000005076	670.141	331.789	1008.49	3.03956	1.60386	1.13288e-05	0.00137418	1.10022	0.900706	A6QQN0_BOVIN	synoviolin 1 [Source:RefSeq peptide;Acc:NP_001095369]
ENSBTAG00000021485	58.1629	89.8994	26.4265	0.293956	-1.76633	1.14839e-05	0.00138533	2.00479	0.357779	CA054_BOVIN	Uncharacterized protein C1orf54 homolog Precursor [Source:UniProtKB/Swiss-Prot;Acc:Q148C7]
ENSBTAG00000006307	4708.12	2848.49	6567.76	2.3057	1.2052	1.15158e-05	0.00138533	0.11024	1.86485	Q2KIS5_BOVIN	hydroxysteroid (17-beta) dehydrogenase 11 [Source:RefSeq peptide;Acc:NP_001039751]
ENSBTAG00000004036	629.932	919.889	339.975	0.369583	-1.43603	1.17368e-05	0.00140609	1.64784	0.844931	CXG1_BOVIN	Gap junction gamma-1 protein (Gap junction alpha-7 protein) [Source:UniProtKB/Swiss-Prot;Acc:Q2HJ66]
ENSBTAG00000004881	1994.53	1139.45	2849.61	2.50087	1.32243	1.20756e-05	0.00144075	0.525099	0.50309	MTDC_BOVIN	Bifunctional methylenetetrahydrofolate dehydrogenase/cyclohydrolase, mitochondrial Precursor [Includes NAD-dependent methylenetetrahydrofolate dehydrogenase(EC 1.5.1.15);Methenyltetrahydrofolate cyclohydrolase(EC 3.5.4.9)] [Source:UniProtKB/Swiss-Prot;Acc
ENSBTAG00000006893	635.592	917.979	353.204	0.384763	-1.37796	1.21975e-05	0.00144936	2.79498	0.416427	Q17QC4_BOVIN	BBX protein Fragment [Source:UniProtKB/TrEMBL;Acc:Q17QC4]
ENSBTAG00000019890	34.037	9.73369	58.3403	5.99365	2.58343	1.27448e-05	0.00150823	0.143903	1.91263	ATP6V1G3	.
ENSBTAG00000019289	74.4904	118.94	30.0411	0.252574	-1.98522	1.30832e-05	0.00154201	3.07699	1.58096	ITA2_BOVIN	Integrin alpha-2 Precursor; Fragment (Platelet membrane glycoprotein Ia)(GPIa)(Collagen receptor)(VLA-2 subunit alpha)(CD49 antigen-like family member B)(CD49b antigen) [Source:UniProtKB/Swiss-Prot;Acc:P53710]
ENSBTAG00000014469	4478.9	2625.2	6332.61	2.41224	1.27037	1.3231e-05	0.00155314	0.0590265	3.40976	A4IF86_BOVIN	neurobeachin-like 1 [Source:RefSeq peptide;Acc:NP_001096643]
525579	412.291	203.816	620.767	3.04572	1.60678	1.33566e-05	0.00156159	0.197818	1.41819	OTUD7B	A20-like zinc finger; Region: zf-A20; cl11604
531336	957.828	499.007	1416.65	2.83893	1.50535	1.3853e-05	0.00161316	1.29247	0.175382	AHNAK	PREDICTED: Bos taurus AHNAK nucleoprotein transcript variant 1
ENSBTAG00000018914	169.078	66.7318	271.425	4.0674	2.02411	1.48654e-05	0.00172415	1.57131	0.0213455	RAB25_BOVIN	Ras-related protein Rab-25 [Source:UniProtKB/Swiss-Prot;Acc:Q58DW6]
ENSBTAG00000043949	1097.47	567.013	1627.93	2.87106	1.52158	1.52836e-05	0.00176562	0.741389	10.6087	PAWR	.
ENSBTAG00000006748	850.892	452.879	1248.9	2.7577	1.46347	1.61089e-05	0.00184631	0.152741	6.56903	DMXL1	.
ENSBTAG00000007079	47.4914	14.9696	80.0133	5.34506	2.41821	1.60898e-05	0.00184631	0.371928	6.35907	Q3ZC00_BOVIN	lymphocyte cytosolic protein 1 (L-plastin) [Source:RefSeq peptide;Acc:NP_001029892]
ENSBTAG00000038334	94.3289	40.7392	147.919	3.63087	1.86032	1.65057e-05	0.00188436	0.131064	0.366423	IMMP2L	Bos taurus IMP2 inner mitochondrial membrane peptidase-like (S. cerevisiae) (IMMP2L), nuclear gene encoding mitochondrial protein, mRNA. [Source:RefSeq DNA;Acc:NM_001077093]
ENSBTAG00000009076	185.532	275.328	95.7365	0.347718	-1.52401	1.66678e-05	0.00189544	0.0826334	0.926031	A5PJS9_BOVIN	adducin 2 [Source:RefSeq peptide;Acc:NP_001092479]
ENSBTAG00000000501	285.533	428.674	142.392	0.332168	-1.59002	1.69339e-05	0.00191821	10.7373	0.453059	KLH13_BOVIN	Kelch-like protein 13 [Source:UniProtKB/Swiss-Prot;Acc:A6QQY2]
540873	181.214	80.2293	282.199	3.51741	1.81451	1.78093e-05	0.00200955	0.281004	8.02896	DAPK1	PREDICTED: Bos taurus death-associated kinase 2-like transcript
789216	136.75	204.514	68.9872	0.337323	-1.5678	1.86817e-05	0.00209546	0.671437	0.65469	IRF1	metal-binding site
ENSBTAG00000015330	323.524	146.237	500.812	3.42466	1.77596	1.87866e-05	0.00209546	1.81838	0.533859	DPP4_BOVIN	Dipeptidyl peptidase 4 (EC 3.4.14.5)(Dipeptidyl peptidase IV)(DPP IV)(T-cell activation antigen CD26)(Adenosine deaminase complexing protein)(ADCP-I)(Activation molecule 3)(ACT3)(WC10)(CD26 antigen) [Contains Dipeptidyl peptidase 4 membrane form(Dipeptidy
ENSBTAG00000019421	156.339	64.1964	248.482	3.87065	1.95258	1.874e-05	0.00209546	0.193955	8.86813	DACT1	dapper, antagonist of beta-catenin, homolog 1 (Xenopus laevis) [Source:HGNC Symbol;Acc:17748]
ENSBTAG00000032821	1180.05	621.623	1738.47	2.79666	1.4837	1.91584e-05	0.00212878	1.72563	0.115519	A6QLJ6_BOVIN	sciellin [Source:RefSeq peptide;Acc:NP_001095802]
ENSBTAG00000014788	2101.6	2947.93	1255.26	0.425811	-1.23172	1.92494e-05	0.00213075	0.152777	2.69005	AKAP12	.
ENSBTAG00000005622	836.035	438.968	1233.1	2.8091	1.49011	1.97882e-05	0.0021821	1.18142	0.218556	Q2KHV3_BOVIN	lipopolysaccharide-induced TNF factor [Source:RefSeq peptide;Acc:NP_001039717]
ENSBTAG00000007485	2143.75	1170.11	3117.38	2.66418	1.41369	2.03745e-05	0.00223828	1.04107	4.31609	Q0VCW0_BOVIN	leader-binding protein 32 [Source:RefSeq peptide;Acc:NP_001069918]
ENSBTAG00000017694	5.5203	10.4149	0.62573	0.0600805	-4.05696	2.07795e-05	0.00227418	0.123847	0.0535787	TRPS1	.
281062	406.779	596.871	216.687	0.363038	-1.46181	2.11722e-05	0.00230848	4.00509	0.0191641	CDH2	Cadherin prodomain like; Region: Cadherin_pro;
ENSBTAG00000008956	30.9625	51.2696	10.6554	0.207832	-2.26651	2.14556e-05	0.00231159	2.59791	0.124238	A7YW30_BOVIN	CD8b antigen [Source:RefSeq peptide;Acc:NP_001098814]
100335953	70.5802	108.745	32.4158	0.298091	-1.74617	2.15183e-05	0.00231159	2.26186	0.235663	LOC100335953	PREDICTED: Bos taurus hypothetical protein LOC100335953
ENSBTAG00000015131	2201.65	2984.02	1419.28	0.475628	-1.0721	2.14368e-05	0.00231159	2.47437	0.573948	Q3ZC83_BOVIN	equilibrative nucleoside transporter 1 [Source:RefSeq peptide;Acc:NP_001029570]
ENSBTAG00000000644	154.971	63.2622	246.68	3.89932	1.96322	2.14073e-05	0.00231159	1.03765	3.4393	S100A5	.
ENSBTAG00000001492	490.869	259.062	722.676	2.78959	1.48005	2.18461e-05	0.00233817	0.917772	3.83055	A7YWJ7_BOVIN	FYN binding protein [Source:RefSeq peptide;Acc:NP_001098884]
ENSBTAG00000015368	157.863	234.009	81.7174	0.349206	-1.51785	2.20214e-05	0.00234831	0.654584	1.14952	Q3T008_BOVIN	septin 4 [Source:RefSeq peptide;Acc:NP_001029823]
ENSBTAG00000013541	25.7541	40.5171	10.9911	0.271271	-1.88219	2.21326e-05	0.00235155	3.61123	0.747588	LMO3_BOVIN	LIM domain only protein 3 (LMO-3) [Source:UniProtKB/Swiss-Prot;Acc:Q2KIA3]
282479	6865.06	4052.12	9678.01	2.38838	1.25603	2.24565e-05	0.00237728	0.877838	1.99339	SLC25A5	ADP/ATP transporter on adenylate translocase;
ENSBTAG00000025246	60.8776	96.143	25.6121	0.266396	-1.90836	2.30491e-05	0.00243118	2.16091	0.19691	A5PKL0_BOVIN	LOC514433 protein Fragment [Source:UniProtKB/TrEMBL;Acc:A5PKL0]
ENSBTAG00000022937	20.0816	33.9442	6.21896	0.183211	-2.44842	2.42763e-05	0.0025422	3.35969	0.063684	A6Q0N6_BOVIN	intelectin [Source:RefSeq peptide;Acc:NP_001094533]
ENSBTAG00000000253	1107.85	581.335	1634.36	2.8114	1.49129	2.42137e-05	0.0025422	1.2807	2.10091	PTPRF_BOVIN	Receptor-type tyrosine-protein phosphatase F Precursor (EC 3.1.3.48) [Source:UniProtKB/Swiss-Prot;Acc:A7MBJ4]
ENSBTAG00000014517	28.8931	46.8871	10.899	0.232453	-2.10499	2.46008e-05	0.00255805	3.57954	0.223316	KLB	PREDICTED: Bos taurus misc_RNA (LOC514925), miscRNA. [Source:RefSeq DNA;Acc:XR_027346]
ENSBTAG00000012804	4965.33	3020.5	6910.16	2.28775	1.19393	2.46912e-05	0.00255805	0.182459	1.72078	REEP5_BOVIN	Receptor expression-enhancing protein 5 [Source:UniProtKB/Swiss-Prot;Acc:Q29RM3]
ENSBTAG00000002651	4356.18	2580.96	6131.39	2.37562	1.2483	2.46867e-05	0.00255805	1.34443	4.62555	A4IF71_BOVIN	plakophilin 2 [Source:RefSeq peptide;Acc:NP_001077198]
ENSBTAG00000007743	959.963	1366.48	553.443	0.405013	-1.30396	2.50962e-05	0.00259078	2.22972	0.157622	PUS7_BOVIN	Pseudouridylate synthase 7 homolog (EC 5.4.99.-) [Source:UniProtKB/Swiss-Prot;Acc:Q08DI8]
ENSBTAG00000013736	58.3954	22.6901	94.1008	4.14722	2.05215	2.52087e-05	0.0025932	0.522872	2.42602	PROM1	prominin 1 [Source:HGNC Symbol;Acc:9454]
ENSBTAG00000002668	41.1244	66.232	16.0168	0.241829	-2.04794	2.56921e-05	0.00263363	1.02352	0.499802	ZNF711	.
ENSBTAG00000001877	159.976	232.167	87.7853	0.378112	-1.40311	2.63708e-05	0.00268834	1.98868	2.22948	Q32P74_BOVIN	NSBP1 protein Fragment [Source:UniProtKB/TrEMBL;Acc:Q32P74]
ENSBTAG00000000804	326.992	151.247	502.736	3.32394	1.7329	2.64106e-05	0.00268834	1.20819	1.78981	MOL2B_BOVIN	Mps one binder kinase activator-like 2B (Mob1 homolog 2b) [Source:UniProtKB/Swiss-Prot;Acc:Q29RK9]
ENSBTAG00000020676	15.5851	26.3775	4.79266	0.181695	-2.46041	2.65306e-05	0.00269009	1.52407	0.169873	MMP9_BOVIN	Matrix metalloproteinase-9 Precursor (MMP-9)(EC 3.4.24.35)(92 kDa type IV collagenase)(92 kDa gelatinase)(Gelatinase B)(GELB) [Source:UniProtKB/Swiss-Prot;Acc:P52176]
ENSBTAG00000006817	152.522	72.1187	232.925	3.22975	1.69142	2.66126e-05	0.00269009	0.0760254	1.54088	CBL	Cas-Br-M (murine) ecotropic retroviral transforming sequence [Source:HGNC Symbol;Acc:1541]
100140110	700.04	367.436	1032.65	2.81041	1.49078	2.68628e-05	0.00270599	0.349006	4.24415	LOC100140110	The sequence of the transcript was modified to
ENSBTAG00000019175	22.6727	36.7548	8.59064	0.233728	-2.0971	2.72764e-05	0.00273818	0.233093	0.0917378	SOBP_BOVIN	Sine oculis-binding protein homolog (Jackson circler protein 1) [Source:UniProtKB/Swiss-Prot;Acc:A7XYH9]
ENSBTAG00000005799	21.6138	34.0991	9.12855	0.267706	-1.90128	2.74128e-05	0.00274241	3.25564	0.152204	KIRREL	kin of IRRE like (Drosophila) [Source:HGNC Symbol;Acc:15734]
ENSBTAG00000009210	364.468	537.068	191.869	0.357253	-1.48498	2.7994e-05	0.00279026	3.62704	0.774383	A6QNQ1_BOVIN	ZBTB44 protein Fragment [Source:UniProtKB/TrEMBL;Acc:A6QNQ1]
ENSBTAG00000002813	1701.04	978.859	2423.23	2.47556	1.30776	2.80828e-05	0.00279026	0.325905	2.80536	GAB1_BOVIN	GRB2-associated-binding protein 1 (Growth factor receptor bound protein 2-associated protein 1)(GRB2-associated binder 1) [Source:UniProtKB/Swiss-Prot;Acc:A6QLU3]
ENSBTAG00000018604	88.4574	127.108	49.8066	0.391844	-1.35165	2.85925e-05	0.00283124	6.484	0.0712717	A6QLV9_BOVIN	sema domain, immunoglobulin domain (Ig), transmembrane domain (TM) and short cytoplasmic domain, (semaphorin) 4G [Source:RefSeq peptide;Acc:NP_001094587]
508011	14.1074	24.4988	3.71604	0.151682	-2.72088	2.89604e-05	0.00285663	0.608708	0.373044	TTC26	PREDICTED: Bos taurus CG4525-like (TTC26)
ENSBTAG00000031214	14.1083	1.77888	26.4377	14.862	3.89356	2.90452e-05	0.00285663	0.064421	22.4427	.	.
525275	15.0034	24.9149	5.09183	0.204369	-2.29075	2.91789e-05	0.00286012	2.2372	0.0765219	LOC525275	Derived by automated computational analysis using
615913	13.3815	2.07921	24.6838	11.8717	3.56945	2.93024e-05	0.00286259	0.0736169	2.24342	LOC615913	PREDICTED: Bos taurus tumor protein p53 inducible protein 5
ENSBTAG00000008936	81.7994	31.9114	131.687	4.12665	2.04497	3.06498e-05	0.00298421	0.336527	0.124159	ABCC2	.
ENSBTAG00000002624	599.616	321.51	877.723	2.73001	1.4489	3.08844e-05	0.00299043	0.393764	0.0124637	A6QR13_BOVIN	proline-serine-threonine phosphatase interacting protein 2 [Source:RefSeq peptide;Acc:NP_001094582]
ENSBTAG00000013073	114.927	47.7207	182.133	3.81665	1.93231	3.09192e-05	0.00299043	0.0833067	5.58948	PLA2R_BOVIN	Secretory phospholipase A2 receptor Precursor (PLA2-R)(PLA2R)(180 kDa secretory phospholipase A2 receptor)(M-type receptor) [Contains Soluble secretory phospholipase A2 receptor(Soluble PLA2-R)(Soluble PLA2R)] [Source:UniProtKB/Swiss-Prot;Acc:P49259]
540481	187.394	273.922	100.866	0.368228	-1.44133	3.14889e-05	0.00303544	1.39341	0.454595	TCF7L2	N-terminal CTNNB1 binding; Region: CTNNB1_binding;
ENSBTAG00000017196	38693	22970.2	54415.7	2.36896	1.24426	3.222e-05	0.00309567	0.047039	1.37003	PDIA3_BOVIN	Protein disulfide-isomerase A3 Precursor (EC 5.3.4.1)(Disulfide isomerase ER-60)(Endoplasmic reticulum resident protein 60)(ER protein 60)(ERp60)(58 kDa microsomal protein)(p58)(Endoplasmic reticulum resident protein 57)(ER protein 57)(ERp57)(58 kDa gluco
ENSBTAG00000030674	1087.45	1564.36	610.539	0.390281	-1.35741	3.25192e-05	0.00309999	2.60425	1.82673	KAD4_BOVIN	Adenylate kinase isoenzyme 4, mitochondrial (EC 2.7.4.3)(Adenylate kinase 3-like)(ATP-AMP transphosphorylase) [Source:UniProtKB/Swiss-Prot;Acc:Q0VCP1]
ENSBTAG00000011944	874.797	1221.31	528.286	0.432557	-1.20904	3.27973e-05	0.00309999	1.24417	0.344162	MTP_BOVIN	Microsomal triglyceride transfer protein large subunit Precursor; Fragment [Source:UniProtKB/Swiss-Prot;Acc:P55156]
ENSBTAG00000007840	6258.3	3735.98	8780.62	2.35029	1.23284	3.2586e-05	0.00309999	0.483804	0.34071	A7Z064_BOVIN	3-hydroxy-3-methylglutaryl-coenzyme A reductase [Source:RefSeq peptide;Acc:NP_001099083]
ENSBTAG00000013918	126.033	59.0939	192.973	3.26553	1.70732	3.26952e-05	0.00309999	0.0712331	1.17531	LPHN3_BOVIN	Latrophilin-3 Precursor [Source:UniProtKB/Swiss-Prot;Acc:O97827]
ENSBTAG00000008134	98.0127	36.8981	159.127	4.31261	2.10856	3.24416e-05	0.00309999	0.849502	1.42506	BDNF_BOVIN	Brain-derived neurotrophic factor Precursor (BDNF) [Source:UniProtKB/Swiss-Prot;Acc:Q95106]
ENSBTAG00000016315	12027.2	6638.54	17415.8	2.62344	1.39146	3.32327e-05	0.00313097	3.43345	1.70884	COTL1_BOVIN	Coactosin-like protein [Source:UniProtKB/Swiss-Prot;Acc:Q2HJ57]
ENSBTAG00000020313	400.556	581.715	219.397	0.377156	-1.40677	3.39219e-05	0.0031856	1.53387	0.432895	FNBP1	.
515561	14.9294	25.0157	4.84316	0.193605	-2.36881	3.45811e-05	0.00322889	0.781284	0.312601	ZNF462	PREDICTED: Bos taurus zinc finger protein 462-like (ZNF462)
782347	84.8719	35.4464	134.297	3.78874	1.92172	3.46048e-05	0.00322889	0.618533	1.72502	DNMBP	PREDICTED: Bos taurus dynamin binding protein (DNMBP)
ENSBTAG00000016208	272.964	400.727	145.202	0.362346	-1.46456	3.49059e-05	0.00324658	1.02372	2.604	TGM2_BOVIN	Protein-glutamine gamma-glutamyltransferase 2 (EC 2.3.2.13)(Tissue transglutaminase)(Transglutaminase C)(TGase C)(TG(C))(TGC)(Transglutaminase-2)(TGase-2) [Source:UniProtKB/Swiss-Prot;Acc:P51176]
ENSBTAG00000034193	2037.54	1148.67	2926.4	2.54765	1.34917	3.51393e-05	0.00325788	0.463482	6.226	A7E341_BOVIN	hypothetical protein LOC514135 [Source:RefSeq peptide;Acc:NP_001095457]
ENSBTAG00000017448	17.4747	28.0919	6.85747	0.244109	-2.0344	3.57475e-05	0.00329329	1.07445	0.118267	A2VE41_BOVIN	EGF-containing fibulin-like extracellular matrix protein 1 [Source:RefSeq peptide;Acc:NP_001075186]
ENSBTAG00000004905	1335.37	664.407	2006.34	3.01974	1.59443	3.56855e-05	0.00329329	4.6988	0.156821	K1C19_BOVIN	Keratin, type I cytoskeletal 19 (Cytokeratin-19)(CK-19)(Keratin-19)(K19) [Source:UniProtKB/Swiss-Prot;Acc:P08728]
ENSBTAG00000018002	235.849	352.526	119.172	0.338052	-1.56468	3.6563e-05	0.0033578	20.8356	0.21449	A7Z074_BOVIN	deltex 3 homolog [Source:RefSeq peptide;Acc:NP_001098863]
ENSBTAG00000011139	75.7069	113.248	38.1658	0.337012	-1.56913	3.69077e-05	0.0033682	0.241464	0.247795	CHLE_BOVIN	Cholinesterase Precursor (EC 3.1.1.8)(Acylcholine acylhydrolase)(Choline esterase II)(Butyrylcholine esterase)(Pseudocholinesterase) [Source:UniProtKB/Swiss-Prot;Acc:P32749]
ENSBTAG00000014354	277.763	400.927	154.598	0.385602	-1.37482	3.68106e-05	0.0033682	0.0502608	0.338072	FXYD6_BOVIN	FXYD domain-containing ion transport regulator 6 Precursor (Phosphohippolin) [Source:UniProtKB/Swiss-Prot;Acc:Q3MHZ5]
ENSBTAG00000003068	3636.45	2218.16	5054.74	2.2788	1.18827	3.7178e-05	0.00338227	0.169478	0.563856	A6H7G3_BOVIN	sterol-C4-methyl oxidase-like [Source:RefSeq peptide;Acc:NP_001092333]
ENSBTAG00000014915	13.7786	23.6518	3.90548	0.165124	-2.59838	3.76147e-05	0.00340075	0.515533	0.16502	ETV5	.
ENSBTAG00000021287	1008.21	557.129	1459.28	2.61929	1.38917	3.75519e-05	0.00340075	0.857145	0.890872	Q2EF45_BOVIN	solute carrier family 16, member 7 [Source:RefSeq peptide;Acc:NP_001069804]
ENSBTAG00000015309	95.846	144.384	47.3076	0.32765	-1.60977	3.89433e-05	0.00350996	0.859658	0.0405499	CK070_BOVIN	Uncharacterized protein C11orf70 homolog [Source:UniProtKB/Swiss-Prot;Acc:Q2HJH8]
ENSBTAG00000006546	9.33038	0.901016	17.7598	19.7108	4.30091	3.93622e-05	0.00353677	0.0990044	0.972239	GSTA2_BOVIN	Glutathione S-transferase A2 (EC 2.5.1.18)(Glutathione S-transferase alpha-2)(GST class-alpha member 2) [Source:UniProtKB/Swiss-Prot;Acc:O18879]
ENSBTAG00000021771	2513.76	1467.83	3559.7	2.42514	1.27807	3.95941e-05	0.00354665	0.405882	0.57752	Q2KI48_BOVIN	pituitary tumor-transforming 1 interacting protein [Source:RefSeq peptide;Acc:NP_001040059]
ENSBTAG00000010062	168.231	82.1585	254.304	3.09529	1.63007	4.00597e-05	0.00357735	0.961286	3.45011	SLC26A4	.
ENSBTAG00000009904	2142.26	3061.77	1222.74	0.399358	-1.32425	4.07153e-05	0.00361593	5.23916	2.28986	SPIC_BOVIN	Transcription factor Spi-C [Source:UniProtKB/Swiss-Prot;Acc:Q1RML4]
ENSBTAG00000019250	1092.98	1529.94	656.016	0.428785	-1.22167	4.07401e-05	0.00361593	0.0526263	1.6216	Q3ZC95_BOVIN	Bruton agammaglobulinemia tyrosine kinase [Source:RefSeq peptide;Acc:NP_001029761]
ENSBTAG00000008253	57.8118	91.4187	24.2049	0.264769	-1.91719	4.1342e-05	0.0036582	2.42936	0.663919	EXPH5	.
ENSBTAG00000002628	3467.9	1954.36	4981.45	2.54889	1.34987	4.15784e-05	0.00366797	1.76319	0.493936	CTL2_BOVIN	Choline transporter-like protein 2 (Solute carrier family 44 member 2) [Source:UniProtKB/Swiss-Prot;Acc:A5D7H3]
ENSBTAG00000009842	41.5806	67.1276	16.0337	0.238853	-2.0658	4.28788e-05	0.0037599	2.7412	0.716829	CRYM_BOVIN	Mu-crystallin homolog [Source:UniProtKB/Swiss-Prot;Acc:Q2KHX6]
ENSBTAG00000007662	77001.7	43960.7	110043	2.5032	1.32378	4.28724e-05	0.0037599	0.25047	0.820739	Q6KDN8_BOVIN	heat shock 70kDa protein 5 [Source:RefSeq peptide;Acc:NP_001068616]
ENSBTAG00000007173	839.785	1183.75	495.821	0.418857	-1.25547	4.36369e-05	0.00380347	3.18571	4.20033	A7E3B9_BOVIN	PDGFRA protein Fragment [Source:UniProtKB/TrEMBL;Acc:A7E3B9]
ENSBTAG00000002920	1135.22	627.453	1642.99	2.61851	1.38874	4.35526e-05	0.00380347	0.275089	6.50374	A7E390_BOVIN	MYST4 protein Fragment [Source:UniProtKB/TrEMBL;Acc:A7E390]
ENSBTAG00000019256	568.134	302.262	834.007	2.75922	1.46426	4.57686e-05	0.00397736	0.667657	0.206577	GLA	.
ENSBTAG00000015794	120.315	183.432	57.1971	0.311816	-1.68123	4.69204e-05	0.00406203	1.03486	1.5243	A8KC73_BOVIN	NES protein Fragment [Source:UniProtKB/TrEMBL;Acc:A8KC73]
ENSBTAG00000031178	200.461	295.001	105.921	0.359054	-1.47773	4.7022e-05	0.00406203	0.524429	1.23675	Q0VD46_BOVIN	solute carrier family 9 (sodium/hydrogen exchanger), member 9 [Source:RefSeq peptide;Acc:NP_001069536]
ENSBTAG00000019704	1183.81	1696.32	671.298	0.395737	-1.33739	4.73061e-05	0.00407295	3.42003	1.72547	Q0VBX5_BOVIN	HLTF protein Fragment [Source:UniProtKB/TrEMBL;Acc:Q0VBX5]
ENSBTAG00000018446	562.375	324.255	800.495	2.46872	1.30376	4.74282e-05	0.00407295	0.0881883	3.78439	GCA	grancalcin, EF-hand calcium binding protein [Source:HGNC Symbol;Acc:15990]
ENSBTAG00000011590	77.1075	33.6053	120.61	3.589	1.84358	4.82409e-05	0.00413056	0.0431293	0.253435	Q3T0Q9_BOVIN	GLI pathogenesis-related 1 (glioma) [Source:RefSeq peptide;Acc:NP_001070452]
ENSBTAG00000017258	1568.58	903.927	2233.24	2.4706	1.30486	4.9351e-05	0.00420886	0.177183	5.31301	A7E3D2_BOVIN	LOC100138312 protein Fragment [Source:UniProtKB/TrEMBL;Acc:A7E3D2]
ENSBTAG00000000668	291.336	156.531	426.141	2.72241	1.44489	4.95891e-05	0.00420886	0.41022	0.210721	Q2KJE9_BOVIN	solute carrier family 22 member 5 [Source:RefSeq peptide;Acc:NP_001039967]
521961	32.0141	11.4624	52.5657	4.58591	2.19721	4.94505e-05	0.00420886	0.09046	2.73873	VAV3	PREDICTED: Bos taurus vav 3 guanine nucleotide exchange factor
ENSBTAG00000009231	2203.52	1301.98	3105.06	2.38487	1.25391	5.01252e-05	0.00424199	0.655014	3.91653	NSDHL_BOVIN	Sterol-4-alpha-carboxylate 3-dehydrogenase, decarboxylating (EC 1.1.1.170) [Source:UniProtKB/Swiss-Prot;Acc:Q3ZBE9]
ENSBTAG00000010152	68.252	107.728	28.7756	0.267113	-1.90448	5.03232e-05	0.0042464	2.58063	0.960613	MID1	.
ENSBTAG00000037768	191.899	84.4927	299.305	3.54238	1.82472	5.07424e-05	0.0042694	1.69811	0.812743	MMP12	.
ENSBTAG00000007589	20.3153	33.9085	6.72218	0.198245	-2.33464	5.15268e-05	0.00432291	2.41574	0.128024	Q06AL5_BOVIN	MAD, mothers against decapentaplegic homolog 9 [Source:RefSeq peptide;Acc:NP_001070396]
ENSBTAG00000002096	31.2843	50.8266	11.742	0.231021	-2.1139	5.30837e-05	0.00444072	1.96401	0.0703338	FCGR3_BOVIN	Low affinity immunoglobulin gamma Fc region receptor III Precursor (IgG Fc receptor III)(Fc-gamma RIII)(FcRIII)(CD16 antigen) [Source:UniProtKB/Swiss-Prot;Acc:P79107]
ENSBTAG00000002699	1002.05	1433.51	570.584	0.398034	-1.32904	5.33845e-05	0.0044531	2.63333	3.15694	KIT_BOVIN	Mast/stem cell growth factor receptor Precursor (SCFR)(EC 2.7.10.1)(Tyrosine-protein kinase Kit)(Proto-oncogene c-Kit)(CD117 antigen) [Source:UniProtKB/Swiss-Prot;Acc:P43481]
510489	2050.06	1204.68	2895.45	2.4035	1.26514	5.50196e-05	0.00456334	0.523393	2.91415	SH3KBP1	Src homology 3 domains; SH3 domains bind to
ENSBTAG00000016595	418.572	207.488	629.655	3.03465	1.60153	5.49487e-05	0.00456334	1.10898	1.91932	CE032_BOVIN	UPF0467 protein C5orf32 homolog [Source:UniProtKB/Swiss-Prot;Acc:Q32LK2]
ENSBTAG00000008611	646.434	908.768	384.1	0.422659	-1.24243	5.57027e-05	0.00459382	1.27604	0.0404517	IBP4_BOVIN	Insulin-like growth factor-binding protein 4 Precursor (IGF-binding protein 4)(IGFBP-4)(IBP-4) [Source:UniProtKB/Swiss-Prot;Acc:Q05716]
ENSBTAG00000018245	2173.76	3055.88	1291.64	0.422672	-1.24239	5.56133e-05	0.00459382	3.22319	1.35843	EAA1_BOVIN	Excitatory amino acid transporter 1 (Sodium-dependent glutamate/aspartate transporter 1)(GLAST-1)(Solute carrier family 1 member 3) [Source:UniProtKB/Swiss-Prot;Acc:P46411]
ENSBTAG00000020584	371.887	537.848	205.925	0.382868	-1.38508	5.72049e-05	0.00470437	4.34348	0.821951	A2VDQ0_BOVIN	carnitine deficiency-associated, expressed in ventricle 1 [Source:RefSeq peptide;Acc:NP_001074994]
ENSBTAG00000018527	26.5043	41.4059	11.6027	0.280218	-1.83538	5.80139e-05	0.004719	0.0373325	0.451149	HDGFRP3	.
ENSBTAG00000020657	1342.94	800.206	1885.67	2.35648	1.23664	5.79654e-05	0.004719	1.02708	3.34238	FAT1	.
ENSBTAG00000019290	1492.79	807.269	2178.31	2.69837	1.43209	5.80311e-05	0.004719	1.65378	2.07974	Q1RMR9_BOVIN	protein kinase C and casein kinase substrate in neurons 2 [Source:RefSeq peptide;Acc:NP_001039933]
ENSBTAG00000000868	86.8021	39.438	134.166	3.40195	1.76636	5.78048e-05	0.004719	0.0427275	1.93979	ZFP1	.
ENSBTAG00000000831	1030.91	563.483	1498.34	2.65906	1.41092	5.9416e-05	0.00481816	1.02715	2.2603	CTNS_BOVIN	Cystinosin [Source:UniProtKB/Swiss-Prot;Acc:A7MB63]
ENSBTAG00000005475	1672.93	941.108	2404.76	2.55524	1.35346	6.07244e-05	0.00491058	0.801859	2.46847	F115C_BOVIN	Protein FAM115C (Protein FAM139A) [Source:UniProtKB/Swiss-Prot;Acc:A6QLU7]
ENSBTAG00000009289	726.964	1023.06	430.873	0.421163	-1.24755	6.10265e-05	0.00492134	0.572046	0.704304	Q3T128_BOVIN	membrane-spanning 4-domains, subfamily A, member 8B [Source:RefSeq peptide;Acc:NP_001029228]
ENSBTAG00000010236	83.3652	124.349	42.381	0.340822	-1.55291	6.24874e-05	0.00502523	0.589012	0.562665	CIDEB_BOVIN	Cell death activator CIDE-B (Cell death-inducing DFFA-like effector B) [Source:UniProtKB/Swiss-Prot;Acc:Q3T191]
ENSBTAG00000001862	100.286	154.132	46.4386	0.30129	-1.73077	6.36018e-05	0.00510076	1.79963	1.14732	2ABB_BOVIN	Serine/threonine-protein phosphatase 2A 55 kDa regulatory subunit B beta isoform (PP2A subunit B isoform beta)(PP2A subunit B isoform B55-beta)(PP2A subunit B isoform PR55-beta)(PP2A subunit B isoform R2-beta) [Source:UniProtKB/Swiss-Prot;Acc:Q5E9Q7]
ENSBTAG00000021574	23.6955	38.6069	8.78414	0.227528	-2.13589	6.49631e-05	0.00519562	0.794135	0.418064	TCF7L2	.
ENSBTAG00000023617	16.077	26.5974	5.55671	0.20892	-2.25898	6.53373e-05	0.00520583	1.47997	0.643978	.	.
ENSBTAG00000004263	1307.28	748.211	1866.35	2.49442	1.3187	6.54484e-05	0.00520583	0.558507	2.33952	ATP6V0A4	.
ENSBTAG00000012252	196.498	98.734	294.262	2.98035	1.57548	6.57167e-05	0.00521293	0.369913	0.143315	MOCOS_BOVIN	Molybdenum cofactor sulfurase (MoCo sulfurase)(MOS)(EC 4.4.-.-) [Source:UniProtKB/Swiss-Prot;Acc:Q9N0E7]
ENSBTAG00000016291	1053.23	535.336	1571.13	2.93484	1.55328	6.59676e-05	0.00521861	2.7959	4.25565	RHOV_BOVIN	Rho-related GTP-binding protein RhoV [Source:UniProtKB/Swiss-Prot;Acc:Q17QI8]
ENSBTAG00000013579	3738.04	2261.41	5214.67	2.30594	1.20535	6.7867e-05	0.00535432	0.239837	1.44244	TMM66_BOVIN	Transmembrane protein 66 Precursor [Source:UniProtKB/Swiss-Prot;Acc:Q08E24]
100337074	43.2697	15.7168	70.8226	4.50617	2.1719	6.85795e-05	0.00539591	0.256909	2.91564	LOC100337074	PREDICTED: Bos taurus Leukocyte elastase inhibitor-like
ENSBTAG00000011598	588.452	816.215	360.689	0.441905	-1.17819	6.94722e-05	0.00545142	1.03475	1.11944	A2VDX8_BOVIN	SRY (sex determining region Y)-box 2 [Source:RefSeq peptide;Acc:NP_001098933]
ENSBTAG00000006722	3.85969	7.12327	0.596116	0.0836858	-3.57887	7.16256e-05	0.00560528	2.57441	0.077195	FGF16	.
ENSBTAG00000016312	2087.24	2866.8	1307.68	0.456146	-1.13243	7.22577e-05	0.00563959	0.248815	3.2098	LEG4_BOVIN	Galectin-4 (Gal-4) [Source:UniProtKB/Swiss-Prot;Acc:Q3T0D6]
521004	19.45	32.1373	6.76274	0.210433	-2.24857	7.40419e-05	0.00576339	1.57728	0.137307	SLC39A10	PREDICTED: Bos taurus solute carrier family 39 member 4-like
ENSBTAG00000013873	436.353	224.792	647.914	2.88229	1.52721	7.65117e-05	0.00593976	0.964243	1.20701	MSX2_BOVIN	Homeobox protein MSX-2 [Source:UniProtKB/Swiss-Prot;Acc:Q0P5C3]
786429	4.17024	7.50847	0.832007	0.110809	-3.17385	7.86195e-05	0.00606491	4.44663	0.113207	LHB	PREDICTED: Bos taurus lutropin subunit beta-like (LHB)
ENSBTAG00000003165	12.0567	20.126	3.98742	0.198123	-2.33553	7.87488e-05	0.00606491	1.59783	0.612043	ADAMTS9	.
100139325	421.459	608.269	234.649	0.385765	-1.37421	7.86542e-05	0.00606491	1.89552	0.904035	LOC100139325	PREDICTED: Bos taurus zinc finger protein 347-like (LOC100139325)
ENSBTAG00000016359	88.5567	41.1836	135.93	3.30057	1.72272	7.90723e-05	0.00607375	1.35192	3.01175	Q5EG57_BOVIN	Organic anion transporting polypeptide 4c1 Fragment [Source:UniProtKB/TrEMBL;Acc:Q5EG57]
ENSBTAG00000017469	235.363	345.575	125.152	0.362156	-1.46532	8.0415e-05	0.00611238	2.57026	0.45556	A6QQ99_BOVIN	CCDC88A protein Fragment [Source:UniProtKB/TrEMBL;Acc:A6QQ99]
ENSBTAG00000016779	3126.46	1863.24	4389.68	2.35594	1.2363	8.00788e-05	0.00611238	0.576943	5.44832	CLIP1	.
ENSBTAG00000018986	295.544	151.779	439.308	2.89439	1.53326	8.03342e-05	0.00611238	0.445837	0.124003	A7E3D9_BOVIN	ACSL4 protein Fragment [Source:UniProtKB/TrEMBL;Acc:A7E3D9]
ENSBTAG00000003864	215.894	97.7141	334.073	3.41889	1.77353	8.00832e-05	0.00611238	0.719272	5.9333	Q08E60_BOVIN	solute carrier family 13 (sodium/sulfate symporters), member 4 [Source:RefSeq peptide;Acc:NP_001070352]
ENSBTAG00000011553	34.6407	13.6954	55.586	4.05873	2.02103	8.12065e-05	0.00615647	0.00911367	3.19366	FAHD2_BOVIN	Fumarylacetoacetate hydrolase domain-containing protein 2 (EC 3.-.-.-) [Source:UniProtKB/Swiss-Prot;Acc:Q2KIB0]
ENSBTAG00000016625	220.087	317.26	122.914	0.387424	-1.36802	8.39462e-05	0.00634764	0.241666	0.655171	T131L_BOVIN	Transmembrane protein 131-like Precursor [Source:UniProtKB/Swiss-Prot;Acc:Q08DV9]
ENSBTAG00000037756	1836.68	1126.76	2546.6	2.26012	1.1764	8.52986e-05	0.0064332	0.0156953	5.11935	.	.
ENSBTAG00000015195	1003.86	549.901	1457.82	2.65105	1.40656	8.57597e-05	0.00645126	1.46584	1.57858	B0JYK2_BOVIN	Niemann-Pick disease, type C1 [Source:RefSeq peptide;Acc:NP_777183]
ENSBTAG00000013363	8511.48	5220.19	11802.8	2.26099	1.17695	8.6517e-05	0.00649145	0.66551	0.0873749	CAP1_BOVIN	Adenylyl cyclase-associated protein 1 (CAP 1) [Source:UniProtKB/Swiss-Prot;Acc:Q3SYV4]
ENSBTAG00000019549	2.10237	4.20474	0	0	NA	8.76422e-05	0.00655897	2.67933	0	OR51M1	olfactory receptor, family 51, subfamily M, member 1 [Source:HGNC Symbol;Acc:14847]
614673	272.4	126.697	418.102	3.30002	1.72247	8.8503e-05	0.00658951	1.27701	4.4114	NUPR1	DNA-binding nuclear phosphoprotein p8; Region:
ENSBTAG00000018160	249.417	115.05	383.783	3.3358	1.73803	8.84146e-05	0.00658951	1.25117	6.74984	LAMA1	.
ENSBTAG00000008293	4033.6	5591.17	2476.03	0.442847	-1.17512	8.90252e-05	0.00661148	5.47485	1.75005	GPCPD1	glycerophosphocholine phosphodiesterase GDE1 homolog (S. cerevisiae) [Source:HGNC Symbol;Acc:26957]
100297981	71.6807	112.208	31.1532	0.277637	-1.84873	9.07584e-05	0.00672305	7.15561	0.794457	LOC100297981	PREDICTED: Bos taurus early growth response 2 protein-like
ENSBTAG00000006362	39.4554	15.4975	63.4134	4.09186	2.03276	9.27644e-05	0.00685421	0.06917	1.45369	GBGT2_BOVIN	Guanine nucleotide-binding protein G(I)/G(S)/G(O) subunit gamma-T2 Precursor (G gamma-C)(G-gamma-8) [Source:UniProtKB/Swiss-Prot;Acc:P50154]
ENSBTAG00000012904	1286.37	743.591	1829.14	2.45987	1.29858	9.3659e-05	0.00690278	0.906857	0.0579758	A7YY48_BOVIN	ER degradation enhancer, mannosidase alpha-like 1 [Source:RefSeq peptide;Acc:NP_001096562]
100335221	60.7557	91.6671	29.8443	0.325573	-1.61895	9.48754e-05	0.00694662	0.0515808	0.514039	LOC100335221	PREDICTED: Bos taurus amphiphysin-like (LOC100335221)
ENSBTAG00000013825	4695.2	2897.99	6492.41	2.24032	1.1637	9.46312e-05	0.00694662	0.455697	0.0711973	A4IFQ7_BOVIN	branched chain aminotransferase 1, cytosolic [Source:RefSeq peptide;Acc:NP_001077113]
ENSBTAG00000010923	472.536	265.517	679.554	2.55935	1.35578	9.49696e-05	0.00694662	0.305846	0.637197	Q08DW1_BOVIN	RAB9A, member RAS oncogene family [Source:RefSeq peptide;Acc:NP_001069006]
617150	159.354	237.922	80.7864	0.33955	-1.55831	9.60886e-05	0.00701086	3.41737	0.591264	LOC617150	PREDICTED: Bos taurus ATP-binding cassette protein C4-like
527418	253.898	138.858	368.939	2.65694	1.40977	9.72206e-05	0.00707572	0.190242	0.938606	CBL	PREDICTED: Bos taurus CG7864-like (CBL)
ENSBTAG00000002827	4153.63	2589.03	5718.24	2.20865	1.14316	9.79105e-05	0.00709279	0.844334	0.331632	Q17QI3_BOVIN	acetyl-Coenzyme A acetyltransferase 2 [Source:RefSeq peptide;Acc:NP_001069017]
ENSBTAG00000020172	215.622	100.93	330.314	3.27271	1.71049	9.79425e-05	0.00709279	1.07148	0.424985	Q0VCJ3_BOVIN	DENN/MADD domain containing 2D [Source:RefSeq peptide;Acc:NP_001068636]
ENSBTAG00000031772	10.587	17.5921	3.58177	0.2036	-2.29619	9.84631e-05	0.00710738	1.40996	0.454112	PROD2_BOVIN	Probable proline dehydrogenase 2 (EC 1.5.99.8)(Probable proline oxidase 2) [Source:UniProtKB/Swiss-Prot;Acc:A6QQ74]
ENSBTAG00000013854	206.022	92.6326	319.411	3.44815	1.78582	9.86322e-05	0.00710738	1.15899	7.39034	A4IFQ6_BOVIN	calmodulin-like 5 [Source:RefSeq peptide;Acc:NP_001091518]
ENSBTAG00000006738	176.718	257.524	95.9124	0.372441	-1.42492	0.000103558	0.00744387	0.240497	1.40832	OGR1_BOVIN	Ovarian cancer G-protein coupled receptor 1 (G-protein coupled receptor 68)(G protein-coupled receptor RGR1)(bRGR1) [Source:UniProtKB/Swiss-Prot;Acc:O46685]
ENSBTAG00000010812	471.77	228.006	715.534	3.13822	1.64994	0.000104555	0.00749706	3.2625	0.906895	P2RX4_BOVIN	P2X purinoceptor 4 (P2X4)(ATP receptor)(Purinergic receptor) [Source:UniProtKB/Swiss-Prot;Acc:Q5E9U1]
100299139	336.627	483.92	189.333	0.391249	-1.35384	0.000106644	0.00762808	2.61378	0.0624653	LOC100299139	PREDICTED: Bos taurus glutamine synthetase-like (LOC100299139)
ENSBTAG00000000066	3.10012	5.96434	0.23589	0.0395501	-4.66018	0.000111158	0.00784906	2.73196	0.0741859	LRRN4	.
ENSBTAG00000005120	4.21909	7.96639	0.471781	0.0592214	-4.07774	0.00011099	0.00784906	0.449885	0.168874	D5KB44_BOVIN	KIAA0748 isoform 2-like protein Fragment [Source:UniProtKB/TrEMBL;Acc:D5KB44]
ENSBTAG00000008346	29.2865	46.7608	11.8122	0.252609	-1.98502	0.000110574	0.00784906	0.817778	0.148513	CRYBG3	.
ENSBTAG00000001928	1874.5	1113.36	2635.64	2.36728	1.24323	0.000110712	0.00784906	0.493116	0.689402	A6QNL5_BOVIN	PDIA6 protein Fragment [Source:UniProtKB/TrEMBL;Acc:A6QNL5]
ENSBTAG00000010992	293.816	143.83	443.801	3.08559	1.62555	0.000111007	0.00784906	1.4399	1.9388	CATH_BOVIN	Cathepsin H Precursor (EC 3.4.22.16) [Contains Cathepsin H mini chain;Cathepsin H heavy chain;Cathepsin H light chain] [Source:UniProtKB/Swiss-Prot;Acc:Q3T0I2]
ENSBTAG00000013724	126.324	60.8357	191.812	3.15295	1.6567	0.000111351	0.00784906	0.681638	0.142692	ATG4A_BOVIN	Cysteine protease ATG4A (EC 3.4.22.-)(Autophagy-related protein 4 homolog A)(Autophagy-related cysteine endopeptidase 2A)(Autophagin-2A)(bAut2A) [Source:UniProtKB/Swiss-Prot;Acc:Q6PZ05]
ENSBTAG00000002714	1542.51	2139.51	945.502	0.441925	-1.17813	0.000112412	0.00788562	5.2594	0.125789	GNAI1_BOVIN	Guanine nucleotide-binding protein G(i) subunit alpha-1 (Adenylate cyclase-inhibiting G alpha protein) [Source:UniProtKB/Swiss-Prot;Acc:P63097]
ENSBTAG00000005551	71.3586	27.6416	115.076	4.16313	2.05767	0.000112231	0.00788562	0.527529	3.11282	LOC508150	PREDICTED: Bos taurus misc_RNA (LOC508150), partial miscRNA. [Source:RefSeq DNA;Acc:XR_042522]
ENSBTAG00000001586	80.5408	35.1721	125.91	3.57981	1.83988	0.000112983	0.00790662	0.118368	2.93085	OTUD7B	.
ENSBTAG00000010030	391.866	553.545	230.187	0.415841	-1.26589	0.000113707	0.00793821	0.56889	0.287577	A3KN21_BOVIN	ephrin receptor EphA4 [Source:RefSeq peptide;Acc:NP_001076910]
ENSBTAG00000009760	109.972	164.472	55.4719	0.337273	-1.56801	0.000114377	0.0079659	3.95804	0.0314137	Q3T2L0_BOVIN	hypothetical protein LOC515736 [Source:RefSeq peptide;Acc:NP_001029681]
ENSBTAG00000001497	1528.59	879.463	2177.72	2.47619	1.30812	0.00011496	0.00798741	0.914576	2.20585	A5D7L6_BOVIN	muscle RAS oncogene homolog [Source:RefSeq peptide;Acc:NP_001091587]
ENSBTAG00000016940	5.98349	10.8695	1.09751	0.100972	-3.30797	0.000116834	0.00807901	0.711617	0.0125085	ELL2	elongation factor, RNA polymerase II, 2 [Source:HGNC Symbol;Acc:17064]
ENSBTAG00000018704	133.596	200.127	67.0658	0.335117	-1.57726	0.000116679	0.00807901	2.70978	1.06232	Q3T082_BOVIN	BTG family, member 3 [Source:RefSeq peptide;Acc:NP_001029894]
ENSBTAG00000031640	3.5346	7.06919	0	0	NA	0.000117752	0.00810402	4.31169	0	PLRP3_BOVIN	Placental prolactin-related protein 3 Precursor (PRC-III)(bPRCIII) [Source:UniProtKB/Swiss-Prot;Acc:P12402]
ENSBTAG00000003619	62.5258	26.0743	98.9772	3.79596	1.92446	0.000117706	0.00810402	0.263443	2.19336	SEC24D	.
ENSBTAG00000016058	236.527	114.652	358.402	3.12598	1.64431	0.000118097	0.00810858	0.84849	2.65789	A7E381_BOVIN	LOC540231 protein Fragment [Source:UniProtKB/TrEMBL;Acc:A7E381]
ENSBTAG00000026610	4.81179	9.1518	0.471781	0.0515506	-4.27787	0.00011904	0.00813499	0.927199	0.144854	LOC618483	.
ENSBTAG00000010867	2288.13	1360.29	3215.97	2.36417	1.24133	0.000119038	0.00813499	0.749124	0.426625	LONP2_BOVIN	Peroxisomal Lon protease homolog 2 (EC 3.4.21.-)(Lon protease-like protein 2)(Lon protease 2) [Source:UniProtKB/Swiss-Prot;Acc:Q3SX23]
506090	3.53321	6.56502	0.501394	0.0763736	-3.71078	0.000119455	0.00814423	3.04249	0.0570934	XIRP2	PREDICTED: Bos taurus xin actin-binding repeat containing 2
ENSBTAG00000007395	709.225	986.594	431.855	0.437723	-1.19191	0.000120545	0.00819931	1.50012	0.901346	ALS2	amyotrophic lateral sclerosis 2 (juvenile) [Source:HGNC Symbol;Acc:443]
404076	285.677	169.338	402.016	2.37404	1.24735	0.000120944	0.00820724	4.05234	1.91343	TKDP1	trypsin interaction site; other site
ENSBTAG00000006110	160.372	237.724	83.0212	0.349234	-1.51773	0.000121856	0.00824992	11.5287	0.166706	A6QPU9_BOVIN	multiple C2 domains, transmembrane 1 [Source:RefSeq peptide;Acc:NP_001098457]
ENSBTAG00000019761	5728.68	3632.28	7825.08	2.15432	1.10723	0.000123377	0.00833353	0.101961	0.33624	MANBA_BOVIN	Beta-mannosidase Precursor (EC 3.2.1.25)(Lysosomal beta A mannosidase)(Mannanase)(Mannase) [Source:UniProtKB/Swiss-Prot;Acc:Q29444]
616855	26.4071	9.07901	43.7351	4.81717	2.26819	0.000123839	0.00834538	0.226529	2.51034	ZBBX	PREDICTED: Bos taurus zinc finger B-box domain containing-like
ENSBTAG00000005359	7.7915	0.858586	14.7244	17.1496	4.1001	0.000125225	0.00841926	0.0367263	1.49772	TGFB2_BOVIN	Transforming growth factor beta-2 Precursor (TGF-beta-2)(Milk growth factor)(MGF) [Source:UniProtKB/Swiss-Prot;Acc:P21214]
ENSBTAG00000006734	195.99	88.3965	303.583	3.43433	1.78003	0.000126366	0.00847644	0.897285	6.97677	BICD1	bicaudal D homolog 1 (Drosophila) [Source:HGNC Symbol;Acc:1049]
540584	125.195	60.4573	189.933	3.14161	1.6515	0.000127721	0.00854765	0.128909	0.393817	LOC540584	PREDICTED: Bos taurus family with sequence similarity 126 member A
784170	5.49197	10.3878	0.596116	0.0573861	-4.12316	0.000130935	0.00872262	1.78239	0.0524393	RBM11	PREDICTED: Bos taurus RNA binding motif protein 11-like (RBM11)
ENSBTAG00000012995	44.1006	66.5981	21.6032	0.324381	-1.62424	0.000130783	0.00872262	2.01541	0.811002	Q3ZBZ7_BOVIN	coiled-coil domain containing 109B [Source:RefSeq peptide;Acc:NP_001068639]
ENSBTAG00000030575	4.58458	8.54343	0.62573	0.0732411	-3.7712	0.000132083	0.00877897	1.98192	0.0660687	BHLHE41	basic helix-loop-helix family, member e41 [Source:HGNC Symbol;Acc:16617]
535166	4.76633	8.82498	0.707671	0.0801895	-3.64044	0.000134119	0.00887402	0.319049	0.290749	LOC535166	The sequence of the transcript was modified to
ENSBTAG00000040266	31.9758	12.4169	51.5348	4.15037	2.05324	0.000134122	0.00887402	0.225251	4.56029	.	.
785658	14.916	24.911	4.92105	0.197545	-2.33974	0.000134985	0.00891082	0.374749	0.0134123	LOC785658	The sequence of the transcript was modified to
ENSBTAG00000005432	1715.98	966.446	2465.51	2.55111	1.35113	0.000136579	0.00899567	2.36534	0.202376	CAPG_BOVIN	Macrophage-capping protein (Actin regulatory protein CAP-G) [Source:UniProtKB/Swiss-Prot;Acc:Q865V6]
100301169	947.222	573.274	1321.17	2.30461	1.20452	0.00014117	0.00927706	0.0648276	0.513161	LOC100301169	The sequence of the transcript was modified to
ENSBTAG00000011617	4.63213	8.27831	0.985956	0.119101	-3.06974	0.000143477	0.00937947	0.7472	0.208346	MASTR_BOVIN	MEF2-activating motif and SAP domain-containing transcriptional regulator (MEF2-activating SAP transcriptional regulatory protein) [Source:UniProtKB/Swiss-Prot;Acc:A7E346]
ENSBTAG00000003880	13.0821	21.858	4.30627	0.197011	-2.34365	0.000143492	0.00937947	0.136593	0.565181	EMILIN2	.
ENSBTAG00000006910	2124.63	1282.46	2966.8	2.31337	1.21	0.000143695	0.00937947	0.987491	0.43945	ASGL1_BOVIN	L-asparaginase (EC 3.5.1.1)(L-asparagine amidohydrolase)(Asparaginase-like protein 1) [Source:UniProtKB/Swiss-Prot;Acc:Q32LE5]
ENSBTAG00000009455	16.1342	25.9548	6.31368	0.243257	-2.03945	0.000147372	0.00957655	0.166169	0.0189474	I12R2_BOVIN	Interleukin-12 receptor subunit beta-2 Precursor (IL-12 receptor subunit beta-2)(IL-12R subunit beta-2)(IL-12R-beta-2)(IL-12RB2) [Source:UniProtKB/Swiss-Prot;Acc:Q9BEG2]
ENSBTAG00000002328	100.62	147.477	53.7634	0.364554	-1.4558	0.000147209	0.00957655	0.759243	1.89596	KDM2B	.
ENSBTAG00000014006	509.993	296.884	723.102	2.43564	1.2843	0.00014822	0.00961021	0.0688903	0.589221	A1A4M8_BOVIN	torsin family 3, member A [Source:RefSeq peptide;Acc:NP_001073845]
100299991	6.38415	11.1043	1.66401	0.149853	-2.73838	0.000150274	0.00970016	1.37861	0.22628	LOC100299991	PREDICTED: Bos taurus hCG2036631-like (LOC100299991)
536075	144.588	75.5198	213.656	2.82914	1.50036	0.000150143	0.00970016	0.315297	1.84686	TXNDC16	PREDICTED: Bos taurus thioredoxin domain containing 16 (TXNDC16)
ENSBTAG00000011425	739.771	429.113	1050.43	2.44791	1.29155	0.000151297	0.00972311	0.0726255	3.9383	PTPRA	.
ENSBTAG00000039883	233.335	127.075	339.594	2.67238	1.41813	0.000151013	0.00972311	0.257384	2.03428	.	.
ENSBTAG00000021301	618.968	854.627	383.31	0.448512	-1.15678	0.000154361	0.00989816	0.60166	2.70463	ACSF2_BOVIN	Acyl-CoA synthetase family member 2, mitochondrial Precursor (EC 6.2.1.-) [Source:UniProtKB/Swiss-Prot;Acc:Q17QJ1]
100299975	67.3628	33.0504	101.675	3.07637	1.62123	0.000157406	0.0100712	0.0965509	12.7254	LOC100299975	PREDICTED: Bos taurus glycine cleavage system H protein
ENSBTAG00000010023	24.1758	39.4885	8.86304	0.224446	-2.15556	0.000158106	0.0100938	7.14235	0.0985343	F107B_BOVIN	Protein FAM107B [Source:UniProtKB/Swiss-Prot;Acc:Q2KI00]
ENSBTAG00000019526	4550.82	6189.01	2912.64	0.470614	-1.08738	0.000159851	0.0101607	6.24808	0.308284	Q3ZBE8_BOVIN	CKLF-like MARVEL transmembrane domain containing 6 [Source:RefSeq peptide;Acc:NP_001030238]
538337	56.6782	26.3476	87.0088	3.30235	1.72349	0.000159697	0.0101607	0.528478	0.852465	CDKL5	PREDICTED: Bos taurus cyclin-dependent kinase-like 5 (CDKL5)
ENSBTAG00000032819	67.513	27.4526	107.573	3.91851	1.9703	0.000162935	0.0103341	0.464078	1.15903	MUC20	mucin 20, cell surface associated [Source:HGNC Symbol;Acc:23282]
ENSBTAG00000010293	45.8163	16.8873	74.7454	4.42612	2.14604	0.00016336	0.0103385	0.389234	2.84756	PARD3B	PREDICTED: Bos taurus misc_RNA (LOC535378), miscRNA. [Source:RefSeq DNA;Acc:XR_042691]
ENSBTAG00000009411	1461.35	907.234	2015.46	2.22155	1.15157	0.000164346	0.0103784	0.0414071	4.23787	LOC534295	.
ENSBTAG00000015936	52.1037	80.0035	24.2039	0.302535	-1.72483	0.000165816	0.0104476	1.23836	1.40284	DBC1_BOVIN	Deleted in bladder cancer protein 1 homolog Precursor (Protein FAM5A) [Source:UniProtKB/Swiss-Prot;Acc:Q5E9L2]
518839	391.593	209.427	573.759	2.73966	1.454	0.000166159	0.0104476	0.575447	1.04847	RAB11FIP1	PREDICTED: Bos taurus RAB11 family interacting protein 1 (class I)
ENSBTAG00000015228	26.158	40.7083	11.6077	0.285144	-1.81024	0.00016768	0.0105205	0.699997	0.0277385	Q29630_BOVIN	CD74 antigen [Source:RefSeq peptide;Acc:NP_001029907]
ENSBTAG00000024959	41.8432	60.7427	22.9437	0.37772	-1.40461	0.000170063	0.010647	0.727107	1.18614	LOC781885	PREDICTED: Bos taurus misc_RNA (LOC785318), miscRNA. [Source:RefSeq DNA;Acc:XR_043011]
ENSBTAG00000021875	226.341	109.769	342.914	3.12397	1.64338	0.000171718	0.0107276	0.857457	4.83012	SLC41A2	.
100196900	19.3292	6.6069	32.0515	4.85123	2.27835	0.00017226	0.0107384	0.140022	1.1973	LOC100196900	upstream in-frame stop codon
ENSBTAG00000024426	45.6661	17.1761	74.1561	4.31741	2.11016	0.000175149	0.0108952	0.30709	2.70319	Q17QY9_BOVIN	Protein phosphatase 1, regulatory (Inhibitor) subunit 9A [Source:UniProtKB/TrEMBL;Acc:Q17QY9]
ENSBTAG00000018653	1971.41	2685.18	1257.64	0.468365	-1.09429	0.000176072	0.0109217	0.934373	0.377775	SOSB2_BOVIN	SOSS complex subunit B2 (Sensor of single-strand DNA complex subunit B2)(Sensor of ssDNA subunit B2)(SOSS-B2)(Single-stranded DNA-binding protein 2)(Oligonucleotide/oligosaccharide-binding fold-containing protein 2A) [Source:UniProtKB/Swiss-Prot;Acc:A5D7P
ENSBTAG00000014710	11714.3	7790.84	15637.8	2.0072	1.00518	0.000176333	0.0109217	1.22105	2.51935	RAP1A_BOVIN	Ras-related protein Rap-1A Precursor (GTP-binding protein smg p21A) [Source:UniProtKB/Swiss-Prot;Acc:P62833]
ENSBTAG00000021896	619.13	339.248	899.012	2.65001	1.406	0.000177451	0.0109217	0.831531	2.80072	NUP214	.
526981	324.383	162.833	485.932	2.98424	1.57736	0.000176802	0.0109217	2.09622	0.1621	MMP12	PREDICTED: Bos taurus matrix metallopeptidase 12-like (MMP12)
ENSBTAG00000014178	83.3317	34.8343	131.829	3.78446	1.92009	0.0001773	0.0109217	0.678925	0.532649	A8QDZ2_BOVIN	akt substrate AS250 [Source:RefSeq peptide;Acc:NP_001103909]
ENSBTAG00000021143	1875.41	1082.74	2668.09	2.4642	1.30112	0.000177931	0.0109281	1.34125	4.73265	Q7YRV8_BOVIN	DNA methyltransferase 3a isoform 4 Fragment [Source:UniProtKB/TrEMBL;Acc:Q7YRV8]
ENSBTAG00000002955	10.5221	18.023	3.02115	0.167627	-2.57667	0.000179321	0.0109903	0.607216	0.116014	ZNF334	zinc finger protein 334 [Source:HGNC Symbol;Acc:15806]
100337111	91.7888	133.944	49.634	0.370559	-1.43223	0.000179822	0.0109979	0.19163	0.131272	LOC100337111	PREDICTED: Bos taurus T-cell activation Rho GTPase-activating
ENSBTAG00000006934	242.085	115.925	368.245	3.17658	1.66747	0.000180786	0.0110336	2.83113	1.01791	CP11A_BOVIN	Cholesterol side-chain cleavage enzyme, mitochondrial Precursor (EC 1.14.15.6)(Cytochrome P450 11A1)(CYPXIA1)(Cytochrome P450(scc))(Cholesterol desmolase) [Source:UniProtKB/Swiss-Prot;Acc:P00189]
ENSBTAG00000007139	1133.29	684.959	1581.62	2.30908	1.20732	0.000183217	0.0111586	0.36544	0.442203	WSB2_BOVIN	WD repeat and SOCS box-containing protein 2 (WSB-2) [Source:UniProtKB/Swiss-Prot;Acc:Q0V8J1]
ENSBTAG00000017043	30.5018	47.5047	13.4989	0.28416	-1.81523	0.000187047	0.0112999	0.0681905	0.251796	GPR1	.
785925	57.1838	85.9713	28.3963	0.3303	-1.59815	0.000186402	0.0112999	1.65707	0.415736	LOC785925	PREDICTED: Bos taurus hypothetical LOC785925 (LOC785925)
ENSBTAG00000000421	1368.72	831.151	1906.29	2.29355	1.19758	0.000187089	0.0112999	0.125959	5.45205	EEA1	early endosome antigen 1 [Source:HGNC Symbol;Acc:3185]
ENSBTAG00000003836	81.514	35.9932	127.035	3.52942	1.81943	0.000186674	0.0112999	0.372056	2.30989	Q0V8S4_BOVIN	ADAM metallopeptidase domain 19 [Source:UniProtKB/TrEMBL;Acc:Q0V8S4]
100335853	391.084	214.348	567.82	2.64906	1.40548	0.000189383	0.0114147	0.41138	1.84801	LOC100335853	PREDICTED: Bos taurus KIAA1466 protein-like (LOC100335853)
ENSBTAG00000009078	29.918	46.1982	13.6379	0.295203	-1.76022	0.00019024	0.0114427	2.37553	0.178481	MIA_BOVIN	Melanoma-derived growth regulatory protein Precursor (Melanoma inhibitory activity protein)(Cartilage-derived retinoic acid-sensitive protein)(CD-RAP) [Source:UniProtKB/Swiss-Prot;Acc:Q28038]
ENSBTAG00000039016	4.05461	7.12327	0.985956	0.138413	-2.85294	0.000195127	0.0116644	2.54426	0.233799	.	.
100295130	39.3187	59.9992	18.6382	0.310641	-1.68668	0.000194855	0.0116644	0.655065	0.452763	LOC100295130	The sequence of the transcript was modified to
ENSBTAG00000014111	372.877	207.559	538.194	2.59297	1.37461	0.000194443	0.0116644	0.269672	6.66312	INPP4B	.
ENSBTAG00000009831	40.3805	61.5486	19.2124	0.31215	-1.67969	0.000198573	0.011846	4.42667	0.0223443	OCA2	oculocutaneous albinism II [Source:HGNC Symbol;Acc:8101]
ENSBTAG00000027513	20.7184	33.3999	8.03692	0.240627	-2.05513	0.000201145	0.0119749	3.09069	0.00687325	GROG_BOVIN	Growth-regulated protein homolog gamma Precursor (GRO-gamma) [Source:UniProtKB/Swiss-Prot;Acc:O46675]
ENSBTAG00000016918	2132.26	1330.69	2933.82	2.20474	1.14061	0.000202155	0.0120105	0.26635	1.4805	MYOF	myoferlin [Source:HGNC Symbol;Acc:3656]
ENSBTAG00000013824	418.284	218.818	617.751	2.82313	1.4973	0.000202748	0.0120212	2.02344	0.880913	LOC523454	PREDICTED: Bos taurus misc_RNA (LOC523454), miscRNA. [Source:RefSeq DNA;Acc:XR_027781]
ENSBTAG00000009568	649.199	904.619	393.779	0.435298	-1.19992	0.000203167	0.0120215	1.0173	0.720552	KANK2_BOVIN	KN motif and ankyrin repeat domain-containing protein 2 (Ankyrin repeat domain-containing protein 25) [Source:UniProtKB/Swiss-Prot;Acc:Q1LZH7]
ENSBTAG00000004257	97.1322	44.2517	150.013	3.38999	1.76128	0.000203819	0.0120357	0.269644	0.878504	TAF4B	.
ENSBTAG00000014204	767.858	416.338	1119.38	2.68862	1.42687	0.000206097	0.0121455	2.3696	0.508887	S10AG_BOVIN	Protein S100-A16 (S100 calcium-binding protein A16) [Source:UniProtKB/Swiss-Prot;Acc:Q0VCM0]
ENSBTAG00000034285	54.4086	24.9231	83.8942	3.36613	1.75109	0.000207398	0.0121975	0.387258	0.605332	IFNT1_BOVIN	Interferon tau-1 Precursor (IFN-tau-1)(Trophoblast protein 1)(TP-1)(Trophoblastin)(Antiluteolysin)(Trophoblast antiluteolytic protein) [Source:UniProtKB/Swiss-Prot;Acc:P15696]
790126	3.23292	6.22995	0.23589	0.0378639	-4.72303	0.000208816	0.0122488	0.846388	0.0704405	LOC790126	PREDICTED: Bos taurus cardiotrophin 2-like (LOC790126) partial
538331	6.87469	12.5403	1.20907	0.0964142	-3.37461	0.000209111	0.0122488	1.72245	0.232009	LOC538331	PREDICTED: Bos taurus similar to myosin tail domain-containing
ENSBTAG00000004813	13.0332	3.51532	22.551	6.41506	2.68146	0.000209643	0.0122553	0.185662	1.28754	SUSD1	.
ENSBTAG00000001250	471.165	259.005	683.324	2.63826	1.39959	0.000223331	0.0130293	0.89883	1.10953	AP2A_BOVIN	Transcription factor AP-2-alpha (AP2-alpha)(Activating enhancer-binding protein 2-alpha)(AP-2 transcription factor)(Activator protein 2)(AP-2) [Source:UniProtKB/Swiss-Prot;Acc:A1A4R9]
286805	7.64887	13.2794	2.01836	0.151992	-2.71793	0.00022702	0.0131392	0.273323	0.124798	ADAMTS5	Reprolysin family propeptide; Region:
ENSBTAG00000018463	76.0897	113.015	39.164	0.346536	-1.52892	0.000226866	0.0131392	1.0604	0.0291588	VIME_BOVIN	Vimentin [Source:UniProtKB/Swiss-Prot;Acc:P48616]
ENSBTAG00000003499	1891.7	1193.8	2589.61	2.16922	1.11717	0.000226375	0.0131392	0.507412	1.39104	ENPP4_BOVIN	Ectonucleotide pyrophosphatase/phosphodiesterase family member 4 Precursor (E-NPP 4)(NPP-4)(EC 3.1.-.-) [Source:UniProtKB/Swiss-Prot;Acc:A2VDP5]
ENSBTAG00000010956	2146.25	1322.98	2969.52	2.24457	1.16644	0.00022656	0.0131392	0.251048	2.63631	A6QQP4_BOVIN	scavenger receptor class B, member 2 [Source:RefSeq peptide;Acc:NP_001095623]
ENSBTAG00000018841	213.515	109.497	317.533	2.89992	1.53602	0.000230006	0.0132856	1.05082	0.416406	PTPN3	.
ENSBTAG00000032289	404.01	583.498	224.523	0.384788	-1.37786	0.000233556	0.0134639	4.11491	2.09522	RHG15_BOVIN	Rho GTPase-activating protein 15 (Rho-type GTPase-activating protein 15)(ArhGAP15) [Source:UniProtKB/Swiss-Prot;Acc:A4IF90]
ENSBTAG00000019161	82.4969	37.3252	127.669	3.42044	1.77418	0.000235272	0.0135361	0.542639	1.75804	TUSC4_BOVIN	Tumor suppressor candidate 4 [Source:UniProtKB/Swiss-Prot;Acc:Q5E9U9]
ENSBTAG00000027936	628.771	362.017	895.526	2.47371	1.30668	0.000236241	0.013565	0.219254	2.85173	CA146_BOVIN	Uncharacterized protein C1orf146 homolog [Source:UniProtKB/Swiss-Prot;Acc:Q2TA05]
ENSBTAG00000002724	41.2254	63.339	19.1118	0.301738	-1.72863	0.00024154	0.013842	2.96078	0.0890236	Q2KIY6_BOVIN	HORMA domain containing 1 [Source:RefSeq peptide;Acc:NP_001039770]
ENSBTAG00000008148	45.828	69.6934	21.9626	0.315131	-1.66598	0.000252437	0.014438	0.144026	1.30167	Q866T0_BOVIN	Glial cells missing-1 protein Fragment [Source:UniProtKB/TrEMBL;Acc:Q866T0]
ENSBTAG00000004322	593.512	842.893	344.131	0.408273	-1.29239	0.000254453	0.0145248	12.027	1.4042	FOS_BOVIN	Proto-oncogene c-Fos (Cellular oncogene fos) [Source:UniProtKB/Swiss-Prot;Acc:O77628]
615978	166.359	240.319	92.3998	0.384488	-1.37899	0.000255357	0.0145478	1.18755	0.202482	CHST2	Sulfotransferase domain; Region: Sulfotransfer_1;
ENSBTAG00000016782	272.427	394.505	150.349	0.381107	-1.39173	0.000255928	0.0145519	4.03449	0.995898	SLC39A10	.
ENSBTAG00000017721	662.925	376.838	949.012	2.51836	1.33248	0.000257741	0.0146264	0.775269	1.4586	MTL13_BOVIN	Methyltransferase-like protein 13 (EC 2.1.1.-) [Source:UniProtKB/Swiss-Prot;Acc:A5PK19]
ENSBTAG00000039445	7.53051	13.0258	2.03519	0.156243	-2.67814	0.000260114	0.0147323	1.0411	0.323112	LOC616755	.
ENSBTAG00000024042	807.699	1076.01	539.388	0.501285	-0.996297	0.000261315	0.0147717	2.26279	0.764801	MORN2_BOVIN	MORN repeat-containing protein 2 [Source:UniProtKB/Swiss-Prot;Acc:Q32KU3]
ENSBTAG00000011779	742.186	464.079	1020.29	2.19854	1.13654	0.000262111	0.0147879	0.13501	0.0186515	MAL2_BOVIN	Protein MAL2 [Source:UniProtKB/Swiss-Prot;Acc:A2VE13]
ENSBTAG00000013631	4360.46	5836.53	2884.39	0.494196	-1.01685	0.000263632	0.014845	0.0472687	1.39073	GLNA_BOVIN	Glutamine synthetase (GS)(EC 6.3.1.2)(Glutamate--ammonia ligase)(Glutamate decarboxylase)(EC 4.1.1.15) [Source:UniProtKB/Swiss-Prot;Acc:P15103]
ENSBTAG00000019611	343.611	183.965	503.257	2.73562	1.45187	0.0002654	0.0149157	0.6777	1.9163	MAGI3	.
ENSBTAG00000001748	21.9738	32.57	11.3777	0.349332	-1.51733	0.000270527	0.0151745	3.4022	0.0973305	TRI45_BOVIN	Tripartite motif-containing protein 45 [Source:UniProtKB/Swiss-Prot;Acc:Q5BIM1]
ENSBTAG00000027425	8278.84	10507.1	6050.58	0.575856	-0.796221	0.000271333	0.0151905	3.35576	0.715754	CA110_BOVIN	Coiled-coil domain-containing protein C1orf110 homolog [Source:UniProtKB/Swiss-Prot;Acc:Q1RMX6]
ENSBTAG00000030852	15.8884	26.5201	5.25673	0.198217	-2.33485	0.000272035	0.0152005	1.12679	0.728143	Q29RU7_BOVIN	hypothetical protein LOC768041 [Source:RefSeq peptide;Acc:NP_001070568]
ENSBTAG00000019946	58.552	87.3732	29.7307	0.340273	-1.55523	0.000273358	0.0152452	0.551532	0.218268	USP44	.
ENSBTAG00000031696	33.4134	11.2277	55.5991	4.95196	2.308	0.000274897	0.0153017	0.264155	4.41888	ANKRD44	ankyrin repeat domain 44 [Source:HGNC Symbol;Acc:25259]
100335865	1008.15	1318.04	698.267	0.529779	-0.916539	0.000279442	0.0155251	1.07144	2.58968	LOC100335865	PREDICTED: Bos taurus hCG2040432-like (LOC100335865)
ENSBTAG00000007578	196.62	107.296	285.945	2.66502	1.41414	0.000280029	0.015528	0.0180449	0.967339	A8QIF4_BOVIN	hypothetical protein LOC532603 [Source:RefSeq peptide;Acc:NP_001103550]
100297914	1570.96	1016.27	2125.65	2.09161	1.06461	0.000281133	0.0155596	0.283648	1.08508	LOC100297914	PREDICTED: Bos taurus hypothetical LOC100297914 (LOC100297914)
ENSBTAG00000005352	86.6589	130.047	43.271	0.332735	-1.58756	0.000282553	0.0156085	4.58642	0.350758	CRBA1_BOVIN	Beta-crystallin A3 [Contains Beta-crystallin A3, isoform A1, Delta4 form;Beta-crystallin A3, isoform A1, Delta7 form;Beta-crystallin A3, isoform A1, Delta8 form] [Source:UniProtKB/Swiss-Prot;Acc:P11843]
ENSBTAG00000030529	4172.43	5649.18	2695.68	0.47718	-1.06739	0.00028876	0.0159212	1.58346	1.00846	FA53C_BOVIN	Protein FAM53C [Source:UniProtKB/Swiss-Prot;Acc:Q29RM2]
ENSBTAG00000008752	7.78707	13.0485	2.52563	0.193557	-2.36917	0.00028954	0.015934	1.79057	0.162288	NME5	.
615930	152.616	74.9054	230.326	3.07489	1.62054	0.000294082	0.0161534	0.976689	0.319148	IFI30	Gamma interferon inducible lysosomal thiol
ENSBTAG00000002781	30.017	12.7288	47.3051	3.71638	1.8939	0.000295777	0.0162159	0.114806	1.06855	GCNT4	.
ENSBTAG00000007356	853.749	514.709	1192.79	2.31741	1.21251	0.000298373	0.0163076	0.917009	0.82301	ELF1_BOVIN	ETS-related transcription factor Elf-1 (E74-like factor 1) [Source:UniProtKB/Swiss-Prot;Acc:A0JN51]
ENSBTAG00000004895	219.138	115.583	322.693	2.79187	1.48123	0.00029857	0.0163076	0.47654	0.308828	AF1L2_BOVIN	Actin filament-associated protein 1-like 2 (AFAP1-like protein 2) [Source:UniProtKB/Swiss-Prot;Acc:Q17R10]
ENSBTAG00000020338	172.344	254.455	90.2318	0.354607	-1.49571	0.000305364	0.0165951	5.34074	0.489307	TCPW_BOVIN	T-complex protein 1 subunit zeta-2 (TCP-1-zeta-2)(CCT-zeta-2) [Source:UniProtKB/Swiss-Prot;Acc:Q3T084]
616981	4650.3	3040.79	6259.81	2.05862	1.04167	0.000305543	0.0165951	0.45959	0.429622	FERMT2	Band 4.1 homologues; Region: B41; smart00295
783399	66.837	30.1325	103.541	3.43621	1.78082	0.000305366	0.0165951	0.0511495	2.73441	LOC783399	PREDICTED: Bos taurus similar to Equ c1 transcript variant 2
ENSBTAG00000015527	4043.97	2560.57	5527.37	2.15865	1.11013	0.000307621	0.0166768	0.506454	1.00096	MYO1D_BOVIN	Myosin-Id [Source:UniProtKB/Swiss-Prot;Acc:Q17R14]
ENSBTAG00000031383	2.29663	4.59327	0	0	NA	0.000313008	0.0169059	0.827696	0	.	.
ENSBTAG00000008291	45.6466	18.3504	72.9428	3.975	1.99095	0.00031268	0.0169059	0.015326	5.41039	EPCR_BOVIN	Endothelial protein C receptor Precursor (Endothelial cell protein C receptor)(Activated protein C receptor)(APC receptor)(CD201 antigen) [Source:UniProtKB/Swiss-Prot;Acc:Q28105]
ENSBTAG00000003746	10443.6	6715.69	14171.6	2.11022	1.07739	0.000313631	0.0169082	0.345444	0.558793	NLTP_BOVIN	Non-specific lipid-transfer protein (NSL-TP)(EC 2.3.1.176)(Propanoyl-CoA C-acyltransferase)(Sterol carrier protein 2)(SCP-2)(Sterol carrier protein X)(SCP-X)(SCP-chi)(SCPX) [Source:UniProtKB/Swiss-Prot;Acc:P07857]
ENSBTAG00000012413	109.221	160.222	58.22	0.363371	-1.46049	0.000315331	0.0169684	5.02419	0.60623	Q5E9M0_BOVIN	fibroblast growth factor 12 [Source:RefSeq peptide;Acc:NP_001073257]
ENSBTAG00000031797	1466.02	910.239	2021.8	2.22117	1.15132	0.000315926	0.0169691	0.628297	2.97568	MANF_BOVIN	Mesencephalic astrocyte-derived neurotrophic factor Precursor (Protein ARMET)(Arginine-rich protein) [Source:UniProtKB/Swiss-Prot;Acc:P80513]
ENSBTAG00000021652	99.7133	137.532	61.8947	0.450038	-1.15188	0.000316832	0.0169864	2.30666	0.275279	CP065_BOVIN	PDZ domain-containing protein C16orf65 homolog [Source:UniProtKB/Swiss-Prot;Acc:Q32KW7]
282301	151.584	220.822	82.3473	0.372913	-1.42309	0.000317891	0.0170118	1.10207	1.63928	PDGFRA	PREDICTED: Bos taurus platelet-derived growth factor receptor
508028	24.7421	9.97614	39.508	3.96025	1.98559	0.000318621	0.0170196	0.857986	1.74712	SLC28A3	PREDICTED: Bos taurus solute carrier family 28 (sodium-coupled
ENSBTAG00000021413	19.6637	31.3526	7.97484	0.25436	-1.97506	0.000322219	0.0171176	0.262552	1.12589	ZIC3	.
ENSBTAG00000014611	91.6555	130.813	52.4977	0.401318	-1.31718	0.000321429	0.0171176	3.26063	1.43401	SORL1	.
ENSBTAG00000002471	41.9981	18.8436	65.1527	3.45756	1.78975	0.000321887	0.0171176	0.463937	0.345587	CHL1	.
ENSBTAG00000020127	125.48	186.346	64.6152	0.346749	-1.52804	0.000325819	0.0172459	4.41331	0.189257	TKTL1_BOVIN	Transketolase-like protein 1 (EC 2.2.1.1)(Transketolase 2)(TK 2) [Source:UniProtKB/Swiss-Prot;Acc:Q2NL26]
ENSBTAG00000002719	13180.2	17986.5	8374.03	0.465574	-1.10292	0.000325549	0.0172459	3.9774	0.485396	ORC1_BOVIN	Origin recognition complex subunit 1 [Source:UniProtKB/Swiss-Prot;Acc:Q58DC8]
ENSBTAG00000006589	81.1881	122.148	40.228	0.329337	-1.60236	0.000326903	0.0172719	2.90651	0.517152	CFTR_BOVIN	Cystic fibrosis transmembrane conductance regulator (CFTR)(Channel conductance-controlling ATPase)(EC 3.6.3.49)(cAMP-dependent chloride channel)(ATP-binding cassette sub-family C member 7) [Source:UniProtKB/Swiss-Prot;Acc:P35071]
ENSBTAG00000012223	18.5897	30.4462	6.73313	0.221149	-2.17691	0.000329606	0.0173517	7.79184	0.0747005	A6QPW0_BOVIN	tumor necrosis factor (ligand) superfamily, member 14 [Source:RefSeq peptide;Acc:NP_001095325]
ENSBTAG00000005353	27.82	42.8309	12.8091	0.299062	-1.74148	0.000329059	0.0173517	0.890491	0.468221	DESM_BOVIN	Desmin [Source:UniProtKB/Swiss-Prot;Acc:O62654]
ENSBTAG00000004269	2512.38	1655.62	3369.14	2.03497	1.02501	0.000331556	0.0173915	0.109088	0.30689	SGK1_BOVIN	Serine/threonine-protein kinase Sgk1 (EC 2.7.11.1)(Serum/glucocorticoid-regulated kinase 1) [Source:UniProtKB/Swiss-Prot;Acc:A7MB74]
ENSBTAG00000010278	70.6045	32.5158	108.693	3.34278	1.74105	0.000330993	0.0173915	0.252704	6.81409	CA201_BOVIN	UPF0490 protein C1orf201 homolog [Source:UniProtKB/Swiss-Prot;Acc:A6QQ60]
ENSBTAG00000000306	23.236	36.8048	9.66727	0.262663	-1.92871	0.000338397	0.0177184	4.19381	0.202004	A7Z039_BOVIN	IL2-inducible T-cell kinase [Source:RefSeq peptide;Acc:NP_001098858]
ENSBTAG00000019003	41.8431	63.4293	20.257	0.319363	-1.64673	0.000339919	0.0177661	0.157599	1.13193	STP1_BOVIN	Spermatid nuclear transition protein 1 (STP-1)(TP-1) [Source:UniProtKB/Swiss-Prot;Acc:P17305]
531878	31.2932	45.4497	17.1367	0.377047	-1.40719	0.000341028	0.0177694	2.7447	0.279853	LOC531878	PREDICTED: Bos taurus olfactory receptor family 1, subfamily F,
ENSBTAG00000013981	660.637	901.859	419.416	0.465057	-1.10452	0.000341204	0.0177694	6.61177	0.0501953	SSPTA_BOVIN	Small subunit of serine palmitoyltransferase A (ssSPTa) [Source:UniProtKB/Swiss-Prot;Acc:Q5E978]
519918	120.571	61.285	179.858	2.93477	1.55325	0.000346579	0.0180172	0.0236946	3.39802	GRHL2	PREDICTED: Bos taurus LBP-9-like (GRHL2)
ENSBTAG00000006492	598.232	375.474	820.991	2.18655	1.12865	0.000347818	0.0180257	0.895538	0.315805	A6QLA2_BOVIN	phosphatidylinositol 4-kinase type 2 beta [Source:RefSeq peptide;Acc:NP_001095534]
ENSBTAG00000015513	194.78	104.624	284.935	2.72342	1.44542	0.000347983	0.0180257	0.0815748	6.74903	DOCK5	.
ENSBTAG00000015590	883.771	1216.88	550.661	0.452519	-1.14395	0.000351299	0.018133	1.24888	1.03252	A5PK06_BOVIN	intestinal cell (MAK-like) kinase [Source:RefSeq peptide;Acc:NP_001092357]
ENSBTAG00000020173	322.693	164.023	481.363	2.93473	1.55323	0.000351104	0.018133	2.13088	0.550965	A7MBK3_BOVIN	SH2 containing inositol phosphatase [Source:RefSeq peptide;Acc:NP_001095352]
ENSBTAG00000017243	670.124	363.585	976.662	2.6862	1.42557	0.000355059	0.0182623	1.29481	10.8299	GATA3_BOVIN	Trans-acting T-cell-specific transcription factor GATA-3 (GATA-binding factor 3) [Source:UniProtKB/Swiss-Prot;Acc:Q08DV0]
617353	5.75442	0.589099	10.9197	18.5363	4.21228	0.000354791	0.0182623	0.0874818	2.07676	MEIG1	meiosis expressed gene 1 homolog (mouse)
100313101	5.50321	9.81418	1.19223	0.121481	-3.0412	0.000361038	0.0185371	0.200702	0.165083	MIR1291	microRNA mir-1291
ENSBTAG00000030600	24904.9	33887.7	15922.1	0.469849	-1.08973	0.000364776	0.0186385	3.24572	0.123821	A0JBZ9_BOVIN	hypothetical protein LOC514131 [Source:RefSeq peptide;Acc:NP_001071387]
781648	1575.86	991.858	2159.86	2.17759	1.12273	0.000364605	0.0186385	0.6135	0.115407	LAP3	multifunctional aminopeptidase A; Provisional;
ENSBTAG00000003440	130.897	69.3242	192.47	2.77638	1.4732	0.000364933	0.0186385	0.017011	0.31067	FRRS1_BOVIN	Ferric-chelate reductase 1 (EC 1.-.-.-) [Source:UniProtKB/Swiss-Prot;Acc:A2VE04]
100335755	30.276	11.8129	48.7391	4.12592	2.04472	0.000366214	0.0186711	0.283572	1.63033	LOC100335755	PREDICTED: Bos taurus synaptotagmin-9-like (LOC100335755)
ENSBTAG00000006161	2707.73	1772.75	3642.71	2.05484	1.03902	0.000371431	0.018904	0.554816	0.626184	MET_BOVIN	Hepatocyte growth factor receptor Precursor (HGF receptor)(EC 2.7.10.1)(Scatter factor receptor)(SF receptor)(HGF/SF receptor)(Tyrosine-protein kinase Met)(Proto-oncogene c-Met) [Source:UniProtKB/Swiss-Prot;Acc:Q769I5]
ENSBTAG00000014529	963.428	569.368	1357.49	2.3842	1.25351	0.000374387	0.0190212	0.372596	31.8278	A6QPV3_BOVIN	guanylate binding protein 4 [Source:RefSeq peptide;Acc:NP_001095731]
ENSBTAG00000004249	131.407	188.679	74.1356	0.392919	-1.3477	0.000376661	0.0191034	0.0862003	1.67632	TANC2	.
ENSBTAG00000012038	1.65186	3.30373	0	0	NA	0.000378787	0.0191778	2.14418	0	TRIM56	.
ENSBTAG00000011412	685.48	410.322	960.639	2.34119	1.22724	0.000380132	0.0192125	0.0862935	6.17577	Q28899_BOVIN	PREDICTED: Bos taurus misc_RNA (LAMB1), miscRNA. [Source:RefSeq DNA;Acc:XR_042638]
ENSBTAG00000003762	80.3037	118.048	42.5595	0.360528	-1.47182	0.000381676	0.0192464	0.678502	0.284128	A5PJS1_BOVIN	guanine nucleotide-binding protein, beta-5 subunit [Source:RefSeq peptide;Acc:NP_001092540]
ENSBTAG00000009223	11957	7415.05	16498.9	2.22506	1.15384	0.000382787	0.0192464	1.17381	5.63922	1433S_BOVIN	14-3-3 protein sigma (Stratifin) [Source:UniProtKB/Swiss-Prot;Acc:Q0VC36]
ENSBTAG00000019928	103.85	52.4865	155.213	2.95719	1.56423	0.000382295	0.0192464	0.04443	6.35875	A8QW10_BOVIN	aquaporin 11 [Source:RefSeq peptide;Acc:NP_001103539]
ENSBTAG00000003600	95.954	139.756	52.1523	0.373168	-1.4221	0.000385326	0.0193407	0.929821	0.967733	A2VDQ9_BOVIN	hypothetical protein LOC617138 [Source:RefSeq peptide;Acc:NP_001075088]
ENSBTAG00000014741	171.94	247.215	96.6651	0.391016	-1.3547	0.000388505	0.0194667	1.02289	1.07867	OTX2	PREDICTED: Bos taurus misc_RNA (LOC781882), miscRNA. [Source:RefSeq DNA;Acc:XR_043018]
ENSBTAG00000024826	14.8196	22.6516	6.98768	0.308485	-1.69673	0.00039622	0.0198192	1.3636	0.141951	TECRL_BOVIN	Trans-2,3-enoyl-CoA reductase-like (EC 1.3.1.-)(Steroid 5-alpha-reductase 2-like 2 protein) [Source:UniProtKB/Swiss-Prot;Acc:Q3SZ89]
ENSBTAG00000016874	924.979	1266.91	583.052	0.460218	-1.11961	0.000402257	0.0200522	13.9322	0.267794	DNJB1_BOVIN	DnaJ homolog subfamily B member 1 [Source:UniProtKB/Swiss-Prot;Acc:Q3MI00]
ENSBTAG00000031941	1175.9	690.026	1661.78	2.40829	1.26801	0.000401952	0.0200522	1.0438	3.82309	A1L568_BOVIN	peptidase D [Source:RefSeq peptide;Acc:NP_001073787]
ENSBTAG00000021445	11.3981	19.5391	3.25704	0.166693	-2.58473	0.00040384	0.0200702	4.01099	0.0828758	SIA8D_BOVIN	CMP-N-acetylneuraminate-poly-alpha-2,8-sialyltransferase (EC 2.4.99.-)(Alpha-2,8-sialyltransferase 8D)(Sialytransferase St8Sia IV)(ST8SiaIV)(Sialyltransferase 8D)(SIAT8-D)(Polysialyltransferase-1) [Source:UniProtKB/Swiss-Prot;Acc:Q6ZXC9]
ENSBTAG00000020046	420.171	246.157	594.185	2.41385	1.27134	0.000403996	0.0200702	0.0722725	1.71792	A5D7I8_BOVIN	adipocyte-specific adhesion molecule [Source:RefSeq peptide;Acc:NP_001091512]
ENSBTAG00000027173	14256.6	19393.6	9119.51	0.470233	-1.08855	0.000419173	0.0207704	3.4052	0.495588	CHP1_BOVIN	Calcium-binding protein p22 (Calcium-binding protein CHP)(Calcineurin homologous protein)(Calcineurin B homolog) [Source:UniProtKB/Swiss-Prot;Acc:Q3SYS6]
100336090	253.116	342.89	163.341	0.476367	-1.06985	0.000419518	0.0207704	0.440517	1.62767	LOC100336090	PREDICTED: Bos taurus CHRNA3 protein-like transcript variant 2
ENSBTAG00000006733	9.22766	14.6003	3.85498	0.264034	-1.9212	0.000420433	0.0207804	0.982879	0.892906	PPP1R3A	.
ENSBTAG00000012976	117.363	58.7754	175.951	2.99362	1.58189	0.000429704	0.0212026	0.326142	0.249438	WLS	.
ENSBTAG00000017404	8.76443	14.8621	2.6668	0.179437	-2.47845	0.000430551	0.0212085	0.07125	0.122701	S14L2_BOVIN	SEC14-like protein 2 (Alpha-tocopherol-associated protein)(TAP)(bTAP) [Source:UniProtKB/Swiss-Prot;Acc:P58875]
782451	75.1106	31.1536	119.067	3.82195	1.93431	0.000435972	0.0214392	0.983425	2.45233	LOC782451	PREDICTED: Bos taurus pregnancy-associated glycoprotein 12-like
ENSBTAG00000018382	5073.01	6932.32	3213.71	0.463584	-1.1091	0.000439719	0.0215145	5.2322	0.45486	SPSY_BOVIN	Spermine synthase (SPMSY)(EC 2.5.1.22)(Spermidine aminopropyltransferase) [Source:UniProtKB/Swiss-Prot;Acc:Q3SZA5]
ENSBTAG00000005062	99.1449	50.1465	148.143	2.95421	1.56277	0.000439108	0.0215145	0.189348	1.20731	TEC	.
ENSBTAG00000003276	44.2348	20.8071	67.6625	3.2519	1.70128	0.000438864	0.0215145	0.346817	0.227743	Q0P5H4_BOVIN	protein kinase C, eta [Source:RefSeq peptide;Acc:NP_001070331]
510299	4.35179	7.70079	1.00279	0.130219	-2.94099	0.000443126	0.0216048	1.38535	0.139347	CYGB	PREDICTED: Bos taurus cytoglobin-like (CYGB)
ENSBTAG00000013454	1503.04	944.202	2061.87	2.18372	1.12679	0.000443124	0.0216048	0.151926	3.22952	TAB2	.
515570	26.5867	9.93378	43.2396	4.35279	2.12194	0.000443793	0.0216048	0.24958	2.4646	LOC515570	PREDICTED: Bos taurus NOMO3-like protein (LOC515570)
ENSBTAG00000001083	230.112	136.896	323.328	2.36185	1.23992	0.000451391	0.021938	0.0982553	0.253711	ZAK	.
ENSBTAG00000006907	165.023	232.168	97.8783	0.421584	-1.24611	0.000452996	0.0219794	1.38957	0.315261	Q28140_BOVIN	Nebulin Fragment [Source:UniProtKB/TrEMBL;Acc:Q28140]
ENSBTAG00000031569	46.5904	71.0917	22.0892	0.310714	-1.68634	0.000456006	0.022051	9.44615	0.398668	GOLM1	.
ENSBTAG00000019416	44.5103	64.8308	24.1898	0.373123	-1.42228	0.000456932	0.022051	2.40076	0.349651	KCTD4_BOVIN	BTB/POZ domain-containing protein KCTD4 [Source:UniProtKB/Swiss-Prot;Acc:A6H6X4]
ENSBTAG00000004777	346.819	494.128	199.511	0.403763	-1.30842	0.000457502	0.022051	4.84227	0.337639	S100B_BOVIN	Protein S100-B (S100 calcium-binding protein B)(S-100 protein subunit beta)(S-100 protein beta chain) [Source:UniProtKB/Swiss-Prot;Acc:P02638]
ENSBTAG00000016147	490.851	680.96	300.743	0.441645	-1.17904	0.000455248	0.022051	5.19558	1.25184	Q32LH2_BOVIN	centrin 4 [Source:RefSeq peptide;Acc:NP_001033128]
ENSBTAG00000015128	4.27799	8.05458	0.501394	0.0622496	-4.00579	0.000460098	0.0221395	0.416689	0.046543	KLK8	.
ENSBTAG00000012460	17.1471	5.34821	28.946	5.41229	2.43624	0.000462407	0.0222138	0.278039	3.14742	ELF5_BOVIN	ETS-related transcription factor Elf-5 (E74-like factor 5) [Source:UniProtKB/Swiss-Prot;Acc:Q58DT0]
ENSBTAG00000022663	7.68322	12.4213	2.94509	0.237099	-2.07644	0.000472366	0.0226549	2.35623	0.0968782	LOC785946	.
ENSBTAG00000007494	916.202	1248.3	584.099	0.467914	-1.09568	0.000473455	0.0226649	1.94812	0.0444606	A5PKK5_BOVIN	SWI/SNF-related matrix-associated actin-dependent regulator of chromatin a2 [Source:RefSeq peptide;Acc:NP_001092585]
ENSBTAG00000020990	14873.2	18589.3	11157.2	0.600194	-0.736499	0.000474132	0.0226649	4.27826	0.804651	P2Y14_BOVIN	P2Y purinoceptor 14 (P2Y14)(UDP-glucose receptor) [Source:UniProtKB/Swiss-Prot;Acc:Q3SX17]
ENSBTAG00000030282	52.5778	77.9508	27.2047	0.348998	-1.51871	0.000478316	0.0227937	1.83299	0.0951954	CE054_BOVIN	Transposon-derived Buster3 transposase-like protein [Source:UniProtKB/Swiss-Prot;Acc:A4Z945]
ENSBTAG00000001124	47.821	20.5376	75.1043	3.65691	1.87063	0.000478393	0.0227937	0.185373	0.176403	GALC	.
ENSBTAG00000007946	47.5695	68.9853	26.1537	0.379119	-1.39928	0.000479567	0.0228124	0.203051	0.0394608	SOX_BOVIN	Peroxisomal sarcosine oxidase (PSO)(EC 1.5.3.1)(EC 1.5.3.7)(L-pipecolate oxidase)(L-pipecolic acid oxidase) [Source:UniProtKB/Swiss-Prot;Acc:Q29RU9]
ENSBTAG00000016972	37.9918	15.3668	60.6168	3.94465	1.9799	0.000480992	0.0228428	0.386645	0.508286	RAB11FIP4	.
100301259	10.3229	16.8647	3.78115	0.224205	-2.15711	0.000483947	0.0229084	1.19131	0.429067	LOC100301259	PREDICTED: Bos taurus olfactory receptor 1010-like (LOC100301259)
ENSBTAG00000018941	7.42927	0.889438	13.9691	15.7055	3.9732	0.000483466	0.0229084	0.0431314	6.70033	CPXM2	.
ENSBTAG00000015114	12157.5	7721.91	16593.2	2.14884	1.10356	0.000485304	0.0229354	0.619017	2.61766	CALR_BOVIN	Calreticulin Precursor (CRP55)(Calregulin)(HACBP) [Source:UniProtKB/Swiss-Prot;Acc:P52193]
ENSBTAG00000026181	2933.65	1846.7	4020.61	2.17719	1.12247	0.000486103	0.0229359	0.758747	2.45342	O18736_BOVIN	UDP glucuronosyltransferase 1 family, polypeptide A6 [Source:RefSeq peptide;Acc:NP_777187]
ENSBTAG00000020591	315.664	182.828	448.499	2.45312	1.29462	0.00048925	0.023047	0.352839	3.00563	VAMP4_BOVIN	Vesicle-associated membrane protein 4 (VAMP-4) [Source:UniProtKB/Swiss-Prot;Acc:Q32L97]
ENSBTAG00000020745	8.65473	14.0228	3.28665	0.234379	-2.09309	0.00049178	0.0230914	1.74802	0.226889	HIVEP3	human immunodeficiency virus type I enhancer binding protein 3 [Source:HGNC Symbol;Acc:13561]
ENSBTAG00000009725	589.055	358.544	819.567	2.28582	1.19271	0.000491595	0.0230914	0.230821	0.312215	ADO_BOVIN	Aldehyde oxidase (EC 1.2.3.1) [Source:UniProtKB/Swiss-Prot;Acc:P48034]
ENSBTAG00000009851	74.9297	111.032	38.8279	0.349701	-1.51581	0.000494172	0.0231664	2.24783	0.410821	ROBO1	.
ENSBTAG00000001822	490.976	313.267	668.685	2.13455	1.09393	0.000500581	0.0234291	0.683582	1.91978	SNX10_BOVIN	Sorting nexin-10 [Source:UniProtKB/Swiss-Prot;Acc:Q0IIL5]
100336395	16.1335	24.8152	7.45175	0.30029	-1.73557	0.000501571	0.0234378	2.18097	0.530891	LOC100336395	PREDICTED: Bos taurus hypothetical protein LOC100336395
ENSBTAG00000002940	23.183	37.5	8.86608	0.236429	-2.08052	0.000506831	0.0236209	5.11417	0.746524	WNT16_BOVIN	Protein Wnt-16 Precursor [Source:UniProtKB/Swiss-Prot;Acc:Q5E9U6]
ENSBTAG00000020481	195.283	103.505	287.062	2.77342	1.47166	0.000507113	0.0236209	0.783579	1.97393	LOC507299	.
514739	31.5972	48.8438	14.3506	0.293806	-1.76706	0.000513945	0.0238865	1.43175	0.0189276	MAP1B	PREDICTED: Bos taurus microtubule-associated protein 1B transcript
ENSBTAG00000000141	264.033	151.132	376.935	2.49408	1.31851	0.000514456	0.0238865	0.214644	0.297693	Q2KJF3_BOVIN	HIRA interacting protein 5 [Source:RefSeq peptide;Acc:NP_001040031]
ENSBTAG00000013533	15427.7	9942.64	20912.7	2.10334	1.07268	0.000516073	0.0239234	1.26249	0.85075	CLIC1_BOVIN	Chloride intracellular channel protein 1 [Source:UniProtKB/Swiss-Prot;Acc:Q5E9B7]
ENSBTAG00000016800	4.63538	8.29758	0.973175	0.117284	-3.09192	0.000519575	0.0240475	0.79713	0.201605	SEMA6D	sema domain, transmembrane domain (TM), and cytoplasmic domain, (semaphorin) 6D [Source:HGNC Symbol;Acc:16770]
ENSBTAG00000013557	271.753	157.474	386.033	2.4514	1.29361	0.000521371	0.0240603	0.330188	0.750459	A7MB81_BOVIN	endoplasmic reticulum aminopeptidase 1 [Source:RefSeq peptide;Acc:NP_001095473]
504524	57.7793	25.2813	90.2772	3.5709	1.83629	0.000521504	0.0240603	0.540242	0.0494911	GM2A	PREDICTED: Bos taurus GM2 activator protein-like (GM2A)
ENSBTAG00000009302	26.3857	9.56016	43.2112	4.51993	2.1763	0.000523748	0.0241256	0.288217	0.743218	RCAN2_BOVIN	Calcipressin-2 (Regulator of calcineurin 2)(Down syndrome candidate region 1-like 1) [Source:UniProtKB/Swiss-Prot;Acc:Q3ZC15]
ENSBTAG00000017077	37578.8	24028	51129.6	2.12792	1.08944	0.000525798	0.0241817	0.46473	2.51292	CATL1_BOVIN	Cathepsin L1 Precursor (EC 3.4.22.15) [Contains Cathepsin L1 heavy chain;Cathepsin L1 light chain] [Source:UniProtKB/Swiss-Prot;Acc:P25975]
ENSBTAG00000005108	17.2738	28.0107	6.53679	0.233367	-2.09933	0.000528215	0.0242164	1.65127	0.204355	SLIT2	.
ENSBTAG00000022227	547.19	326.046	768.334	2.35652	1.23666	0.00052754	0.0242164	0.0577707	8.5482	PLS2_BOVIN	Phospholipid scramblase 2 (PL scramblase 2)(Ca(2+)-dependent phospholipid scramblase 2) [Source:UniProtKB/Swiss-Prot;Acc:Q3ZBG9]
ENSBTAG00000040215	341.451	472.564	210.338	0.4451	-1.1678	0.00053124	0.0243168	0.214435	0.941681	Q2YDE1_BOVIN	eukaryotic translation initiation factor 4 gamma, 3 [Source:RefSeq peptide;Acc:NP_001071470]
784877	2.29084	4.58169	0	0	NA	0.000532539	0.024338	0.535399	0	PPP1R3A	PREDICTED: Bos taurus protein phosphatase 1 regulatory (inhibitor)
ENSBTAG00000021829	121.566	58.237	184.895	3.17487	1.6667	0.000535541	0.0244368	1.25708	0.197111	GM2A	.
ENSBTAG00000012737	21319.8	27056.2	15583.4	0.575966	-0.795943	0.00054268	0.0246466	3.3577	0.714845	A7MB13_BOVIN	G protein-coupled receptor 65 [Source:RefSeq peptide;Acc:NP_001094773]
ENSBTAG00000014501	987.251	617.004	1357.5	2.20015	1.1376	0.000541337	0.0246466	0.303137	1.0642	A7MB21_BOVIN	FERMT2 protein [Source:UniProtKB/TrEMBL;Acc:A7MB21]
ENSBTAG00000033056	5.92957	0.600677	11.2585	18.7429	4.22828	0.000542366	0.0246466	0.0870951	0.485635	PLD5	.
ENSBTAG00000014541	242.46	125.152	359.768	2.87464	1.52338	0.000546778	0.0247941	0.991613	3.62602	PDGFA_BOVIN	Platelet-derived growth factor subunit A Precursor (PDGF subunit A)(Platelet-derived growth factor A chain)(Platelet-derived growth factor alpha polypeptide) [Source:UniProtKB/Swiss-Prot;Acc:Q2KJ15]
ENSBTAG00000012708	9.58242	1.79045	17.3744	9.7039	3.27856	0.000548386	0.0248283	0.110524	1.80978	SERPINI1	.
ENSBTAG00000014140	15422.2	10370.6	20473.8	1.97421	0.981278	0.000550462	0.0248836	0.310617	0.234054	AT1B3_BOVIN	Sodium/potassium-transporting ATPase subunit beta-3 (Sodium/potassium-dependent ATPase subunit beta-3)(ATPB-3)(CD298 antigen) [Source:UniProtKB/Swiss-Prot;Acc:Q3T0C6]
ENSBTAG00000018349	28.5452	11.3087	45.7817	4.04837	2.01734	0.000552292	0.0249276	0.531855	0.903045	A6QPN6_BOVIN	IFI30 protein [Source:UniProtKB/TrEMBL;Acc:A6QPN6]
ENSBTAG00000017143	985.06	572.085	1398.03	2.44375	1.2891	0.000553837	0.0249587	1.90211	0.777713	PDIA4_BOVIN	Protein disulfide-isomerase A4 Precursor (EC 5.3.4.1) [Source:UniProtKB/Swiss-Prot;Acc:Q29RV1]
ENSBTAG00000019848	2033.49	2706.71	1360.27	0.502557	-0.992642	0.000555097	0.0249768	0.156628	0.752724	Q17QB8_BOVIN	uracil-DNA glycosylase [Source:RefSeq peptide;Acc:NP_001068981]
ENSBTAG00000017594	2.69056	5.0209	0.360226	0.0717453	-3.80097	0.000570476	0.0255503	1.49876	0.175296	ZHX3	.
ENSBTAG00000005012	15607.5	21282	9933.01	0.466733	-1.09933	0.000570468	0.0255503	7.3406	0.0176108	HS105_BOVIN	Heat shock protein 105 kDa (Heat shock 110 kDa protein) [Source:UniProtKB/Swiss-Prot;Acc:Q0IIM3]
ENSBTAG00000013182	591.207	356.545	825.869	2.31631	1.21183	0.000568941	0.0255503	0.30833	2.6644	.	.
ENSBTAG00000000060	84.5476	122.615	46.4804	0.379077	-1.39944	0.000572486	0.025601	0.792637	1.80091	PRDM14	.
ENSBTAG00000005008	1578.09	1013.03	2143.15	2.11559	1.08106	0.000576105	0.0257233	0.0413742	3.95429	WSB1	.
ENSBTAG00000016726	983.768	1332.13	635.408	0.476987	-1.06798	0.000578226	0.0257784	0.717511	0.751444	KIF15	.
ENSBTAG00000012065	5254.95	3541.08	6968.82	1.96799	0.976725	0.000581264	0.0258357	0.209711	3.59111	DNJC3_BOVIN	DnaJ homolog subfamily C member 3 Precursor (Interferon-induced, double-stranded RNA-activated protein kinase inhibitor)(Protein kinase inhibitor of 58 kDa)(Protein kinase inhibitor p58) [Source:UniProtKB/Swiss-Prot;Acc:Q27968]
ENSBTAG00000001017	2665.53	1735.69	3595.37	2.07144	1.05063	0.000581286	0.0258357	0.260591	4.4024	SLK	.
ENSBTAG00000020199	494.072	678.14	310.004	0.457139	-1.12929	0.00058278	0.0258626	0.380469	0.83198	PAR1_BOVIN	Proteinase-activated receptor 1 Precursor (PAR-1)(Thrombin receptor) [Source:UniProtKB/Swiss-Prot;Acc:A7YY44]
784776	16.6557	6.46082	26.8506	4.15591	2.05516	0.000588798	0.0260899	0.818807	0.860833	LOC784776	PREDICTED: Bos taurus HRAS-like suppressor-like (LOC784776)
ENSBTAG00000005805	11.4936	19.2938	3.69332	0.191426	-2.38514	0.000593734	0.0262288	1.71362	0.415604	Q0VBY9_BOVIN	hypothetical protein LOC524246 [Source:RefSeq peptide;Acc:NP_001069323]
ENSBTAG00000002214	361.655	204.973	518.337	2.52881	1.33846	0.000592859	0.0262288	0.922935	0.0394081	ATTY_BOVIN	Tyrosine aminotransferase (TAT)(EC 2.6.1.5)(L-tyrosine:2-oxoglutarate aminotransferase) [Source:UniProtKB/Swiss-Prot;Acc:Q58CZ9]
ENSBTAG00000017743	34.9217	52.3096	17.5338	0.335193	-1.57694	0.000599143	0.0263906	0.24591	0.530015	XIRP2	xin actin-binding repeat containing 2 [Source:HGNC Symbol;Acc:14303]
ENSBTAG00000012442	1999.63	1226.2	2773.07	2.26152	1.1773	0.000599209	0.0263906	1.54661	0.600731	CATB_BOVIN	Cathepsin B Precursor (EC 3.4.22.1)(BCSB) [Contains Cathepsin B light chain;Cathepsin B heavy chain] [Source:UniProtKB/Swiss-Prot;Acc:P07688]
ENSBTAG00000018709	11.4006	18.9125	3.88865	0.205613	-2.282	0.000602747	0.0265063	0.650426	0.0745212	CATSPERB	cation channel, sperm-associated, beta [Source:HGNC Symbol;Acc:20500]
ENSBTAG00000005501	623.217	375.886	870.549	2.31599	1.21163	0.000607494	0.0266748	0.295164	9.76807	COBLL1	COBL-like 1 [Source:HGNC Symbol;Acc:23571]
532050	110.49	157.386	63.5943	0.404065	-1.30734	0.000609338	0.0267154	0.697509	0.869561	PPM1E	PREDICTED: Bos taurus protein phosphatase 1F-like (PPM1E)
100297935	23.7786	36.8198	10.7374	0.29162	-1.77784	0.000613042	0.0268321	0.131731	0.306915	LOC100297935	PREDICTED: Bos taurus TMEM132D protein-like (LOC100297935)
ENSBTAG00000018508	50.5199	70.2915	30.7484	0.437441	-1.19284	0.000613843	0.0268321	5.06138	0.675889	TM108_BOVIN	Transmembrane protein 108 Precursor [Source:UniProtKB/Swiss-Prot;Acc:A6QLF8]
ENSBTAG00000020097	9391.44	6313.59	12469.3	1.97499	0.981848	0.000616384	0.0269028	0.2752	1.33448	Q3T0F1_BOVIN	PERP, TP53 apoptosis effector [Source:RefSeq peptide;Acc:NP_001029522]
ENSBTAG00000032093	2.51425	4.76299	0.265504	0.0557431	-4.16506	0.000619215	0.0269859	2.05262	0.115337	A4FUH3_BOVIN	SPINK4 protein [Source:UniProtKB/TrEMBL;Acc:A4FUH3]
532280	3.54256	6.2531	0.832007	0.133055	-2.90991	0.000626164	0.027248	1.97236	0.130263	CNTLN	PREDICTED: Bos taurus centlein centrosomal protein (CNTLN),
ENSBTAG00000005412	125.545	58.0524	193.038	3.32523	1.73345	0.000635803	0.0276261	1.33572	3.29352	Q32PG4_BOVIN	NEDD4L protein Fragment [Source:UniProtKB/TrEMBL;Acc:Q32PG4]
ENSBTAG00000008338	104.473	152.163	56.7833	0.373174	-1.42208	0.000636772	0.027627	6.72998	0.0616884	PLCB1_BOVIN	1-phosphatidylinositol-4,5-bisphosphate phosphodiesterase beta-1 (EC 3.1.4.11)(Phosphoinositide phospholipase C-beta-1)(Phospholipase C-beta-1)(PLC-beta-1)(PLC-154) [Source:UniProtKB/Swiss-Prot;Acc:P10894]
ENSBTAG00000006692	2.43265	4.50508	0.360226	0.0799599	-3.64458	0.000642502	0.0277888	2.81742	0.193257	IL19	.
ENSBTAG00000016010	2902.97	1944.15	3861.79	1.98637	0.990132	0.000642837	0.0277888	0.135896	3.17525	Q0VCQ5_BOVIN	SBBI26 protein [Source:RefSeq peptide;Acc:NP_001069505]
282002	427.119	237.218	617.02	2.60107	1.37911	0.000643364	0.0277888	1.48739	1.32236	PRKCG	Serine/Threonine protein kinases, catalytic domain;
ENSBTAG00000040378	124.085	167.355	80.815	0.482895	-1.05022	0.000647794	0.0278973	5.40778	0.695186	H2A1_BOVIN	Histone H2A type 1 (H2A.1b) [Source:UniProtKB/Swiss-Prot;Acc:P0C0S9]
ENSBTAG00000040088	31.1843	12.4252	49.9433	4.01953	2.00703	0.000647071	0.0278973	0.300732	0.68562	NHEDC2	.
ENSBTAG00000008612	42.1098	60.6811	23.5386	0.387906	-1.36622	0.000649259	0.0279191	2.94759	0.920872	Q3SYT3_BOVIN	complement component 1, r subcomponent [Source:RefSeq peptide;Acc:NP_001029579]
ENSBTAG00000016708	2711.78	1803.67	3619.88	2.00695	1.005	0.000662617	0.0284096	0.236252	2.55842	CLTC	clathrin, heavy chain (Hc) [Source:HGNC Symbol;Acc:2092]
ENSBTAG00000014699	50.2714	20.9344	79.6084	3.80275	1.92704	0.000662485	0.0284096	0.435732	1.52807	LOC538402	.
ENSBTAG00000039495	4.73912	8.28601	1.19223	0.143885	-2.79701	0.000670206	0.0286627	0.781319	0.188642	LOC615841	.
615496	8.7894	15.066	2.51285	0.16679	-2.58389	0.000671409	0.0286627	0.348216	0.479537	CD226	PREDICTED: Bos taurus hypothetical LOC615496 (CD226)
ENSBTAG00000004131	1368.78	923.327	1814.22	1.96488	0.974439	0.000671474	0.0286627	0.70974	0.0315948	RAP2C_BOVIN	Ras-related protein Rap-2c Precursor [Source:UniProtKB/Swiss-Prot;Acc:Q08DI5]
ENSBTAG00000037327	143.436	194.627	92.2449	0.473956	-1.07717	0.000681303	0.0289127	0.0307321	1.42781	.	.
ENSBTAG00000037331	244.196	331.067	157.325	0.475207	-1.07337	0.000680515	0.0289127	1.09649	0.514607	.	.
ENSBTAG00000031575	21.3174	8.57865	34.0561	3.96986	1.98909	0.000680779	0.0289127	0.316998	11.3753	VAV3	.
617373	12.9651	4.38549	21.5447	4.91274	2.29653	0.000681239	0.0289127	0.0176779	3.10608	LOC617373	PREDICTED: Bos taurus rCG24640-like (LOC617373) partial
ENSBTAG00000009876	9.04728	14.2118	3.88277	0.273207	-1.87193	0.000685505	0.0290487	2.49124	0.112229	C4BPA_BOVIN	C4b-binding protein alpha chain Precursor (C4bp) [Source:UniProtKB/Swiss-Prot;Acc:Q28065]
100336946	6.57373	11.9088	1.23868	0.104014	-3.26515	0.000692739	0.0293125	1.66227	0.138196	LOC100336946	PREDICTED: Bos taurus G-protein coupled receptor 39-like
ENSBTAG00000009366	1419.78	1827.59	1011.96	0.553709	-0.8528	0.00070632	0.0298438	3.67771	1.07764	A4IFP7_BOVIN	ADP-ribosylation factor 5 [Source:RefSeq peptide;Acc:NP_001077140]
100295939	4.7818	8.76709	0.796512	0.0908525	-3.46033	0.00071097	0.0299041	1.33529	0.351507	LOC100295939	PREDICTED: Bos taurus olfactory receptor family 1, subfamily G,
ENSBTAG00000016412	38.3429	58.6546	18.0311	0.307412	-1.70175	0.000711856	0.0299041	2.34938	0.201929	CDN2B_BOVIN	Cyclin-dependent kinase 4 inhibitor B (p14-INK4b) [Source:UniProtKB/Swiss-Prot;Acc:Q2KJD8]
ENSBTAG00000003964	512.66	670.49	354.83	0.52921	-0.918088	0.000710661	0.0299041	2.44665	1.1751	UBE2E1	ubiquitin-conjugating enzyme E2E 1 (UBC4/5 homolog, yeast) [Source:HGNC Symbol;Acc:12477]
ENSBTAG00000010388	1711.57	1146.31	2276.84	1.98624	0.990038	0.000709196	0.0299041	0.624374	2.05633	MGT4A_BOVIN	Alpha-1,3-mannosyl-glycoprotein 4-beta-N-acetylglucosaminyltransferase A (EC 2.4.1.145)(UDP-N-acetylglucosamine: alpha-1,3-D-mannoside beta-1,4-N-acetylglucosaminyltransferase IVa)(N-glycosyl-oligosaccharide-glycoprotein N-acetylglucosaminyltransferase IV
ENSBTAG00000011382	7648.86	4732.1	10565.6	2.23276	1.15883	0.000724433	0.0303013	2.77331	1.63152	NHRF1_BOVIN	Na(+)/H(+) exchange regulatory cofactor NHE-RF1 (NHERF-1)(Ezrin-radixin-moesin-binding phosphoprotein 50)(EBP50)(Regulatory cofactor of Na(+)/H(+) exchanger)(Sodium-hydrogen exchanger regulatory factor 1)(Solute carrier family 9 isoform A3 regulatory fact
ENSBTAG00000010620	551.468	329.878	773.057	2.34346	1.22864	0.000723436	0.0303013	0.833676	0.999091	VATB1_BOVIN	V-type proton ATPase subunit B, kidney isoform (V-ATPase subunit B 1)(Vacuolar proton pump subunit B 1)(Endomembrane proton pump 58 kDa subunit) [Source:UniProtKB/Swiss-Prot;Acc:P31407]
ENSBTAG00000018165	210.879	106.886	314.873	2.94588	1.5587	0.000722768	0.0303013	2.00332	0.564561	FA65B_BOVIN	Protein FAM65B [Source:UniProtKB/Swiss-Prot;Acc:Q3B7M3]
ENSBTAG00000018731	9.97167	16.6636	3.27975	0.196821	-2.34504	0.000728824	0.0303976	1.40773	0.386726	LOC524181	.
ENSBTAG00000003151	10808.4	7331.63	14285.2	1.94844	0.962316	0.000728633	0.0303976	0.0543151	2.11544	DJB11_BOVIN	DnaJ homolog subfamily B member 11 Precursor (ER-associated dnaJ protein 3)(ERj3p)(ERdj3)(ER-associated Hsp40 co-chaperone)(ER-associated DNAJ) [Source:UniProtKB/Swiss-Prot;Acc:Q3ZBA6]
768063	154.331	81.6926	226.969	2.77832	1.47421	0.000731922	0.0304831	0.709053	3.50026	YBEY	Uncharacterized protein family UPF0054; Region:
518469	1089.34	1490.8	687.882	0.461419	-1.11585	0.000737854	0.0306863	2.56826	1.882	GPCPD1	PREDICTED: Bos taurus CG2818-like (GPCPD1)
ENSBTAG00000013614	118.175	65.3508	171	2.61664	1.38772	0.000744174	0.030905	0.0198257	3.36138	TM38A_BOVIN	Trimeric intracellular cation channel type A (TRIC-A)(TRICA)(Transmembrane protein 38A) [Source:UniProtKB/Swiss-Prot;Acc:A4FV75]
ENSBTAG00000002953	3116.21	1964.78	4267.64	2.17206	1.11907	0.000753965	0.0312275	0.760248	4.39647	THIO_BOVIN	Thioredoxin (Trx) [Source:UniProtKB/Swiss-Prot;Acc:O97680]
ENSBTAG00000001146	311.226	181.676	440.777	2.42617	1.27868	0.000754085	0.0312275	0.0876201	2.27763	HIVEP2	.
ENSBTAG00000017863	23.366	35.742	10.9901	0.307485	-1.70141	0.000763283	0.0315635	0.639105	0.654791	Q56K11_BOVIN	serglycin [Source:RefSeq peptide;Acc:NP_001020497]
ENSBTAG00000034937	7.71475	13.1752	2.25425	0.171097	-2.54711	0.000770218	0.0317442	1.10627	0.0601514	.	.
ENSBTAG00000007976	3653.15	2482.77	4823.53	1.9428	0.958139	0.000770924	0.0317442	0.139112	4.48484	A5PKI3_BOVIN	family with sequence similarity 3, member C [Source:RefSeq peptide;Acc:NP_001092617]
ENSBTAG00000005714	175.849	98.5533	253.145	2.56861	1.36099	0.000769883	0.0317442	0.506357	3.39847	ACTC_BOVIN	Actin, alpha cardiac muscle 1 (Alpha-cardiac actin) [Source:UniProtKB/Swiss-Prot;Acc:Q3ZC07]
ENSBTAG00000003291	12296.5	8098.91	16494	2.03657	1.02614	0.000776277	0.0319194	0.385981	1.87718	RIMKB_BOVIN	Ribosomal protein S6 modification-like protein B [Source:UniProtKB/Swiss-Prot;Acc:Q0VCE9]
512486	2.65095	5.30189	0	0	NA	0.000788202	0.0323641	3.31545	0	LOC512486	PREDICTED: Bos taurus similar to Interferon-induced
ENSBTAG00000014420	37.3227	53.8774	20.7679	0.385466	-1.37533	0.00080343	0.0329429	1.75873	0.655291	RAGE_BOVIN	Advanced glycosylation end product-specific receptor Precursor (Receptor for advanced glycosylation end products) [Source:UniProtKB/Swiss-Prot;Acc:Q28173]
535342	101.498	58.7048	144.291	2.4579	1.29743	0.000811878	0.0332425	0.275996	0.607463	SLK	PREDICTED: Bos taurus Germinal Center Kinase family member
ENSBTAG00000001116	301.58	166.458	436.702	2.6235	1.39149	0.000814718	0.0333119	0.978589	0.767853	Q3SYY3_BOVIN	procollagen-proline, 2-oxoglutarate 4-dioxygenase (proline 4-hydroxylase), alpha polypeptide II [Source:RefSeq peptide;Acc:NP_001029465]
ENSBTAG00000019309	376.511	514.311	238.712	0.46414	-1.10737	0.00081987	0.0334755	0.765134	1.36269	LOC512287	.
282638	136.011	68.179	203.843	2.98983	1.58006	0.000826761	0.0337096	1.35387	0.54289	P2RY2	7 transmembrane receptor (rhodopsin family);
ENSBTAG00000039028	7.37432	12.6483	2.1003	0.166053	-2.59028	0.000829315	0.0337665	0.95838	0.0677782	A1A4Q6_BOVIN	hypothetical protein LOC783871 [Source:RefSeq peptide;Acc:NP_001073822]
614497	795.643	1063.31	527.977	0.496541	-1.01001	0.000831192	0.0337956	1.25684	0.0363545	PALM2-AKAP2	PREDICTED: Bos taurus PALM2-AKAP2 readthrough transcript
ENSBTAG00000019225	1903.46	1269.71	2537.22	1.99827	0.99875	0.000836599	0.033968	0.165754	1.47132	S39AE_BOVIN	Zinc transporter ZIP14 Precursor (Zrt- and Irt-like protein 14)(ZIP-14)(Solute carrier family 39 member 14) [Source:UniProtKB/Swiss-Prot;Acc:A5D7L5]
ENSBTAG00000020391	8.84454	14.9927	2.69642	0.179849	-2.47514	0.00083785	0.0339714	0.5581	0.0338003	MEP1B	.
618218	101.246	143.628	58.864	0.409837	-1.28688	0.000839342	0.0339846	0.600036	1.91956	NKAIN1	PREDICTED: Bos taurus Na+/K+ transporting ATPase interacting 1-like
ENSBTAG00000020758	58.6067	82.9815	34.232	0.412525	-1.27745	0.000848294	0.0342993	0.224009	0.14472	A7E2Y8_BOVIN	MAP3K12 protein [Source:UniProtKB/TrEMBL;Acc:A7E2Y8]
ENSBTAG00000027900	29.2295	44.9009	13.5581	0.301957	-1.72759	0.000859285	0.0346956	1.17167	0.19911	LRRIQ1	.
ENSBTAG00000005493	334.248	210.322	458.174	2.17844	1.12329	0.000861902	0.034753	0.25629	0.493636	TBC14_BOVIN	TBC1 domain family member 14 [Source:UniProtKB/Swiss-Prot;Acc:A6H7I8]
ENSBTAG00000016145	3.66444	6.85711	0.471781	0.0688017	-3.86141	0.00086381	0.0347731	1.03754	0.197109	ADAMTS19	.
ENSBTAG00000010532	779.978	493.205	1066.75	2.16289	1.11296	0.00086479	0.0347731	0.338115	0.986902	KCD11_BOVIN	BTB/POZ domain-containing protein KCTD11 [Source:UniProtKB/Swiss-Prot;Acc:Q58DF7]
ENSBTAG00000013125	40.1251	59.8059	20.4444	0.341846	-1.54858	0.000874285	0.0350429	0.266052	0.856054	UPAR_BOVIN	Urokinase plasminogen activator surface receptor Precursor (U-PAR)(uPAR)(CD87 antigen) [Source:UniProtKB/Swiss-Prot;Acc:Q05588]
ENSBTAG00000020829	747.233	470.198	1024.27	2.17838	1.12325	0.000874834	0.0350429	0.136292	4.42726	PTPRK	.
ENSBTAG00000033658	223.487	129.997	316.977	2.43834	1.2859	0.000875109	0.0350429	0.010381	2.30961	.	.
ENSBTAG00000007415	88.4827	121.993	54.9723	0.450618	-1.15002	0.000881725	0.0352593	0.861103	0.0150654	A7Y461_BOVIN	Solute carrier family 7 member 8 Fragment [Source:UniProtKB/TrEMBL;Acc:A7Y461]
ENSBTAG00000010069	371.716	524.084	219.347	0.418535	-1.25658	0.000894455	0.0356251	12.0384	0.219338	EGR1_BOVIN	Early growth response protein 1 (EGR-1) [Source:UniProtKB/Swiss-Prot;Acc:Q29W20]
ENSBTAG00000004554	3943.71	2612.47	5274.95	2.01914	1.01374	0.000894544	0.0356251	0.450302	0.201175	CAPZB_BOVIN	F-actin-capping protein subunit beta (CapZ beta) [Source:UniProtKB/Swiss-Prot;Acc:P79136]
510907	1339.46	828.441	1850.48	2.23369	1.15943	0.000892617	0.0356251	1.34947	4.9139	ADAM19	Disintegrin; Region: Disintegrin; cl10507
ENSBTAG00000027074	92.1237	133.167	51.0802	0.38358	-1.3824	0.00089721	0.0356825	12.0061	0.966588	A4FUY0_BOVIN	synaptic vesicle protein 2B homolog [Source:RefSeq peptide;Acc:NP_001076917]
533330	19.689	31.1389	8.23914	0.264593	-1.91815	0.000900015	0.0356965	10.7228	0.18723	PRKG2	Autophagy protein 16 (ATG16); Region: ATG16;
ENSBTAG00000008466	139.999	202.9	77.0975	0.379977	-1.39602	0.000899622	0.0356965	4.18563	0.511794	Q2YDD5_BOVIN	cyclin B1 interacting protein 1 [Source:RefSeq peptide;Acc:NP_001040030]
ENSBTAG00000012073	103.145	52.1342	154.155	2.95689	1.56408	0.000902563	0.0357489	0.875206	0.678166	VOPP1_BOVIN	Vesicular, overexpressed in cancer, prosurvival protein 1 Precursor (EGFR-coamplified and overexpressed protein)(ECop) [Source:UniProtKB/Swiss-Prot;Acc:A6QNZ8]
ENSBTAG00000010987	168.952	239.843	98.0604	0.408853	-1.29035	0.000911934	0.0360709	2.17973	0.717062	IKBZ_BOVIN	NF-kappa-B inhibitor zeta (I-kappa-B-zeta)(IkappaBzeta)(IkB-zeta)(Molecule possessing ankyrin repeats induced by lipopolysaccharide)(MAIL) [Source:UniProtKB/Swiss-Prot;Acc:Q9BE45]
786143	748.227	437.981	1058.47	2.41671	1.27304	0.000916059	0.0361849	1.39081	3.17891	LOC786143	The sequence of the transcript was modified to
789713	196.925	279.29	114.561	0.410185	-1.28565	0.000918539	0.0362337	2.55178	0.339434	RALGPS2	PREDICTED: Bos taurus Ral GEF with PH domain and SH3 binding motif
ENSBTAG00000003345	5.36841	9.27909	1.45774	0.157099	-2.67025	0.000925593	0.0364626	0.248269	0.0597246	FAT4	FAT tumor suppressor homolog 4 (Drosophila) [Source:HGNC Symbol;Acc:23109]
ENSBTAG00000003941	3116.16	4214.74	2017.59	0.478698	-1.06281	0.000926942	0.0364664	5.52253	0.586666	A2VDU6_BOVIN	hypothetical protein LOC533664 [Source:RefSeq peptide;Acc:NP_001075001]
ENSBTAG00000000586	44.5807	65.0958	24.0655	0.369694	-1.4356	0.0009289	0.0364941	1.30031	0.4248	C5orf42	chromosome 5 open reading frame 42 [Source:HGNC Symbol;Acc:25801]
ENSBTAG00000038617	211.935	110.334	313.537	2.84172	1.50676	0.00093135	0.0365411	2.11256	0.336746	A6QP18_BOVIN	LOC504513 protein Fragment [Source:UniProtKB/TrEMBL;Acc:A6QP18]
539821	42.4324	59.5381	25.3267	0.425387	-1.23315	0.00093597	0.0366729	2.19802	0.0951696	LOC539821	Derived by automated computational analysis using
ENSBTAG00000002554	1429.81	1861.22	998.395	0.53642	-0.898565	0.000941999	0.0368595	3.90604	0.269925	F115A_BOVIN	Protein FAM115A [Source:UniProtKB/Swiss-Prot;Acc:A5PJN5]
ENSBTAG00000010866	269.985	374.97	165	0.440034	-1.18431	0.000948134	0.0370445	0.886465	0.403671	A0JNC8_BOVIN	BMP-binding endothelial regulator precursor protein [Source:RefSeq peptide;Acc:NP_001071465]
ENSBTAG00000003791	16.6262	4.99774	28.2546	5.65347	2.49914	0.000949273	0.0370445	0.0966624	2.3355	LPAR3	.
ENSBTAG00000005718	1361.36	1800.27	922.46	0.512401	-0.964654	0.000951139	0.0370677	0.132375	1.82075	PLIN2_BOVIN	Perilipin-2 (Adipophilin)(Adipose differentiation-related protein)(ADRP) [Source:UniProtKB/Swiss-Prot;Acc:Q9TUM6]
ENSBTAG00000012432	3866.75	2528.5	5204.99	2.05853	1.04161	0.000955093	0.037172	0.877408	2.60371	FDFT_BOVIN	Squalene synthase (SQS)(SS)(EC 2.5.1.21)(Farnesyl-diphosphate farnesyltransferase)(FPP:FPP farnesyltransferase) [Source:UniProtKB/Swiss-Prot;Acc:Q32KR6]
ENSBTAG00000016959	965.592	1293.09	638.092	0.493462	-1.01899	0.000960637	0.0373379	0.647693	1.58222	LAP4B_BOVIN	Lysosomal-associated transmembrane protein 4B [Source:UniProtKB/Swiss-Prot;Acc:Q71SV0]
ENSBTAG00000010221	887.673	576.247	1199.1	2.08088	1.05719	0.000962601	0.0373643	0.191996	0.225457	A4IFE0_BOVIN	hypothetical protein LOC616839 [Source:RefSeq peptide;Acc:NP_001091938]
ENSBTAG00000003063	1077.91	698.621	1457.2	2.08583	1.06062	0.000975942	0.0378317	0.266123	0.024374	SYNJ1_BOVIN	Synaptojanin-1 Fragment (EC 3.1.3.36)(Synaptic inositol-1,4,5-trisphosphate 5-phosphatase 1)(p150) [Source:UniProtKB/Swiss-Prot;Acc:O18964]
100137953	4058.34	5086.41	3030.27	0.595758	-0.747202	0.000979081	0.0379029	1.56769	4.75194	ATP8B4	PREDICTED: Bos taurus ATPase class I, type 8B, member 4 (ATP8B4),
ENSBTAG00000002313	573.535	371.742	775.328	2.08566	1.06051	0.000981108	0.037931	0.0906764	0.73066	ITPR2	inositol 1,4,5-triphosphate receptor, type 2 [Source:RefSeq peptide;Acc:NP_776794]
ENSBTAG00000038715	222.276	312.859	131.692	0.420932	-1.24834	0.000999565	0.0385933	2.6883	1.00688	.	.
ENSBTAG00000010177	21.0354	8.43978	33.631	3.98482	1.99451	0.00100687	0.0388239	0.00116894	0.170005	GOT1A_BOVIN	Vesicle transport protein GOT1A (Golgi transport 1 homolog A) [Source:UniProtKB/Swiss-Prot;Acc:Q2NKV8]
100034674	47.0633	26.8899	67.2368	2.50045	1.32219	0.00102237	0.0393693	0.699204	0.517256	NGFRAP1	Brain expressed X-linked like family; Region: BEX;
ENSBTAG00000012342	255.173	146.691	363.655	2.47904	1.30978	0.00102551	0.0394381	0.282018	3.76003	LIMA1	.
ENSBTAG00000037367	140.832	189.118	92.5459	0.489356	-1.03104	0.00102975	0.039445	0.0259124	1.51187	.	.
ENSBTAG00000040602	1506.5	951.464	2061.53	2.16669	1.11549	0.00102727	0.039445	0.934407	0.527831	A6QNN4_BOVIN	hypothetical protein LOC515042 [Source:RefSeq peptide;Acc:NP_001098840]
ENSBTAG00000003920	58.385	29.8976	86.8723	2.90566	1.53887	0.00102859	0.039445	0.43577	1.71789	Q6TNF3_BOVIN	transglutaminase 1 [Source:RefSeq peptide;Acc:NP_001010991]
ENSBTAG00000026428	1024.25	610.863	1437.64	2.35346	1.23478	0.00103175	0.0394685	2.07165	1.1037	VATL_BOVIN	V-type proton ATPase 16 kDa proteolipid subunit (V-ATPase 16 kDa proteolipid subunit)(Vacuolar proton pump 16 kDa proteolipid subunit) [Source:UniProtKB/Swiss-Prot;Acc:P23956]
ENSBTAG00000019353	149.876	87.1437	212.609	2.43975	1.28673	0.00103308	0.0394685	0.32775	0.981407	STIM2	.
615641	3677.26	4888.56	2465.96	0.504435	-0.98726	0.00103725	0.0395241	4.76136	0.91615	C21H14orf147	Protein of unknown function (DUF3317); Region:
ENSBTAG00000019203	43.9037	19.991	67.8165	3.39236	1.76229	0.00103695	0.0395241	0.317319	4.81838	S10A4_BOVIN	Protein S100-A4 (S100 calcium-binding protein A4)(Metastasin)(Placental calcium-binding protein homolog) [Source:UniProtKB/Swiss-Prot;Acc:P35466]
ENSBTAG00000017628	3.22514	5.94888	0.501394	0.0842838	-3.5686	0.001044	0.0395264	0.906357	0.0624852	MAP7D2	MAP7 domain containing 2 [Source:HGNC Symbol;Acc:25899]
ENSBTAG00000014863	7.7162	13.0143	2.41813	0.185806	-2.42813	0.00104312	0.0395264	0.977784	0.628349	Q6XFR7_BOVIN	glycophorin C [Source:RefSeq peptide;Acc:NP_001002886]
ENSBTAG00000008428	8.792	14.327	3.25704	0.227336	-2.1371	0.00104358	0.0395264	0.0902083	0.105837	A5PJH9_BOVIN	uridine phosphorylase 1 [Source:RefSeq peptide;Acc:NP_001092446]
ENSBTAG00000013721	3624.22	2460.55	4787.88	1.94586	0.960405	0.00104263	0.0395264	0.356897	0.597636	Q2KI59_BOVIN	proteasome (prosome, macropain) 26S subunit, non-ATPase, 10 [Source:RefSeq peptide;Acc:NP_001039871]
ENSBTAG00000006661	1144.25	764.372	1524.13	1.99396	0.995638	0.0010441	0.0395264	0.0338994	1.86918	Q3ZCK2_BOVIN	ras related v-ral simian leukemia viral oncogene homolog A [Source:RefSeq peptide;Acc:NP_001029816]
ENSBTAG00000014027	35.0362	52.9434	17.129	0.323533	-1.62801	0.00104893	0.0396577	3.03242	0.0598681	TRIM36	.
ENSBTAG00000020471	48.7211	72.2873	25.1549	0.347985	-1.5229	0.0010569	0.0399073	1.67361	0.0380133	LOC530413	.
787843	1.62486	3.24972	0	0	NA	0.00106114	0.0399515	0.467426	0	LOC787843	PREDICTED: Bos taurus cOR56B2 olfactory receptor family 56
ENSBTAG00000032393	1.60943	3.21887	0	0	NA	0.00106366	0.0399515	0.670536	0	Q0II67_BOVIN	LOC781500 protein Fragment [Source:UniProtKB/TrEMBL;Acc:Q0II67]
ENSBTAG00000018252	6.85257	12.1358	1.56929	0.12931	-2.95109	0.00106176	0.0399515	1.46274	0.120345	ARRDC4	.
516259	198.749	113.426	284.072	2.50447	1.32451	0.00106246	0.0399515	0.111528	4.03191	EEA1	PREDICTED: Bos taurus early endosome antigen 1 162kD (EEA1),
ENSBTAG00000004711	178.905	92.0777	265.732	2.88595	1.52905	0.00106494	0.0399515	1.49421	0.563809	CK075_BOVIN	UPF0443 protein C11orf75 homolog [Source:UniProtKB/Swiss-Prot;Acc:Q32PD9]
ENSBTAG00000006850	3.09562	5.92573	0.265504	0.0448053	-4.48019	0.00106814	0.0400202	1.32883	0.0910464	LOC788146	.
ENSBTAG00000010799	8215.59	5335.17	11096	2.07979	1.05644	0.00106958	0.0400226	1.4817	3.53346	MYL6_BOVIN	Myosin light polypeptide 6 (Myosin light chain alkali 3)(Myosin light chain A3)(Myosin light chain 3)(MLC-3)(17 kDa myosin light chain)(LC17) [Source:UniProtKB/Swiss-Prot;Acc:P60661]
ENSBTAG00000019426	1.4959	2.99181	0	0	NA	0.00107621	0.0401721	1.02797	0	RNF175	.
ENSBTAG00000006287	18.4876	7.1155	29.8598	4.19644	2.06916	0.00107633	0.0401721	0.527501	0.0714957	A6QPB6_BOVIN	neural precursor cell expressed, developmentally down-regulated 9 [Source:RefSeq peptide;Acc:NP_001095317]
ENSBTAG00000003997	73.0301	36.643	109.417	2.98604	1.57823	0.00109504	0.0408179	0.221705	0.758796	Q32LL1_BOVIN	ubiquitin-conjugating enzyme E2D 4 (putative) [Source:RefSeq peptide;Acc:NP_001069007]
ENSBTAG00000002736	1013.88	1354.82	672.939	0.496699	-1.00956	0.00110738	0.041225	1.69942	0.0277918	DNMT1_BOVIN	DNA (cytosine-5)-methyltransferase 1 (Dnmt1)(EC 2.1.1.37) [Source:UniProtKB/Swiss-Prot;Acc:Q24K09]
618399	9500.63	12043.9	6957.33	0.577662	-0.791701	0.00111321	0.0413893	0.873009	1.07466	GNG7	beta subunit binding site [polypeptide binding];
518274	1205.47	811.018	1599.92	1.97274	0.980197	0.00111629	0.0414507	0.223921	0.881425	ANLN	PREDICTED: Bos taurus hypothetical LOC518274 (ANLN)
100299615	16.1698	23.8418	8.49775	0.356422	-1.48834	0.00111987	0.0414778	3.11955	0.225096	LOC100299615	PREDICTED: Bos taurus olfactory receptor family 7, subfamily A,
ENSBTAG00000005997	335.431	203.032	467.829	2.30421	1.20427	0.00111918	0.0414778	0.237502	0.950386	B2M0T2_BOVIN	PREDICTED: Bos taurus misc_RNA (LOC785554), miscRNA. [Source:RefSeq DNA;Acc:XR_028282]
100335505	758.995	505.837	1012.15	2.00094	1.00068	0.00112848	0.0417438	0.013031	0.797045	LOC100335505	The sequence of the transcript was modified to
ENSBTAG00000005482	445.411	286.319	604.503	2.11129	1.07813	0.00113058	0.0417684	0.171479	0.0129749	TM135_BOVIN	Transmembrane protein 135 [Source:UniProtKB/Swiss-Prot;Acc:Q3ZBE6]
ENSBTAG00000014824	229.111	301.752	156.469	0.518535	-0.947486	0.00113346	0.0417687	1.5427	0.569286	MMP14_BOVIN	Matrix metalloproteinase-14 Precursor (MMP-14)(EC 3.4.24.80)(Membrane-type matrix metalloproteinase 1)(MT-MMP 1)(MTMMP1)(Membrane-type-1 matrix metalloproteinase)(MT1-MMP)(MT1MMP) [Source:UniProtKB/Swiss-Prot;Acc:Q9GLE4]
ENSBTAG00000005144	63.2613	33.1584	93.3641	2.8157	1.49349	0.00113327	0.0417687	0.00840708	0.360497	PLPL2_BOVIN	Patatin-like phospholipase domain-containing protein 2 (EC 3.1.1.3)(Adipose triglyceride lipase) [Source:UniProtKB/Swiss-Prot;Acc:Q2KI18]
ENSBTAG00000033563	133.788	188.513	79.0635	0.419406	-1.25358	0.00113633	0.0418215	2.80767	0.410296	ZNF260	.
ENSBTAG00000022379	5.61899	9.9993	1.23868	0.123877	-3.01302	0.00113872	0.0418564	1.3466	0.161376	VSIG2	.
507706	31.4699	44.8567	18.0831	0.40313	-1.31068	0.00114758	0.0421291	1.6972	0.381399	LOC507706	PREDICTED: Bos taurus complement component 1 r subcomponent-like
ENSBTAG00000018520	14.9207	5.27492	24.5665	4.65723	2.21947	0.00114935	0.0421409	0.051344	0.793301	SCN1A	.
540190	43.8093	65.7098	21.9088	0.333418	-1.5846	0.00115305	0.0421703	6.54262	0.0358697	HSPA1L	heat shock 70 kDa protein; Provisional; Region:
100337478	44.4745	61.0239	27.9252	0.457611	-1.12781	0.00115196	0.0421703	3.04803	0.1751	LOC100337478	PREDICTED: Bos taurus glutamate receptor interacting protein 1-like
505787	126.321	63.8629	188.779	2.956	1.56365	0.00115479	0.0421811	1.46774	0.0361901	ABCA3	retinal-specific rim ABC transporter; Region:
ENSBTAG00000006717	5.58009	9.21787	1.9423	0.21071	-2.24667	0.00115858	0.0422665	1.30493	0.45543	.	.
ENSBTAG00000018161	2.89015	5.54441	0.23589	0.0425456	-4.55485	0.00116229	0.0423056	0.0169289	0.0807661	TBX18	.
ENSBTAG00000013677	1481.78	991.448	1972.12	1.98913	0.99214	0.00116401	0.0423056	0.0679136	0.943351	A7MBE2_BOVIN	SEC14 (S. cerevisiae)-like 1 [Source:RefSeq peptide;Acc:NP_001095445]
ENSBTAG00000017452	1063.37	669.615	1457.13	2.17608	1.12173	0.00116269	0.0423056	1.13753	0.0156856	RCAN3_BOVIN	Calcipressin-3 (Regulator of calcineurin 3)(Down syndrome candidate region 1-like protein 2) [Source:UniProtKB/Swiss-Prot;Acc:Q2KIA1]
ENSBTAG00000009923	473.686	640.037	307.335	0.480183	-1.05834	0.00116806	0.0423997	0.424143	0.836065	Q08E33_BOVIN	KIAA1737 protein [Source:RefSeq peptide;Acc:NP_001068710]
ENSBTAG00000014486	36.1412	15.6633	56.6191	3.61476	1.8539	0.00117304	0.0425275	0.325628	1.09157	ATP12A	.
ENSBTAG00000022952	251.064	137.892	364.236	2.64146	1.40134	0.00117827	0.042664	1.90529	0.0976091	Q0IIC0_BOVIN	hypothetical protein LOC508820 [Source:RefSeq peptide;Acc:NP_001068841]
ENSBTAG00000037757	4.35892	7.95093	0.766898	0.0964539	-3.37402	0.00118458	0.0427123	1.80491	0.130897	LOC506470	PREDICTED: Bos taurus misc_RNA (LOC506470), miscRNA. [Source:RefSeq DNA;Acc:XR_028681]
100335822	7.97173	13.8728	2.07069	0.149262	-2.74408	0.00118351	0.0427123	5.38	0.128663	LOC100335822	PREDICTED: Bos taurus rCG47273-like (LOC100335822)
ENSBTAG00000012945	32.1346	45.4536	18.8157	0.413953	-1.27246	0.0011854	0.0427123	3.50197	0.30985	PDE6A_BOVIN	Rod cGMP-specific 3',5'-cyclic phosphodiesterase subunit alpha (GMP-PDE alpha)(EC 3.1.4.35)(PDE V-B1) [Source:UniProtKB/Swiss-Prot;Acc:P11541]
ENSBTAG00000032597	270.528	363.801	177.255	0.48723	-1.03732	0.00118548	0.0427123	0.946077	0.385062	.	.
613450	7.51219	12.9409	2.08347	0.160998	-2.63488	0.00119095	0.0427509	5.32462	0.0819105	LOC613450	PREDICTED: Bos taurus family with sequence similarity 38 member
ENSBTAG00000010389	58.0926	82.0989	34.0863	0.415186	-1.26817	0.00119029	0.0427509	1.59116	0.308101	STBD1	.
ENSBTAG00000021487	14.7938	4.72056	24.8671	5.26783	2.39721	0.00118917	0.0427509	0.474332	1.73509	LOC539246	.
ENSBTAG00000001657	17705.4	12327.3	23083.5	1.87254	0.905	0.00119425	0.0428165	0.408486	0.723976	A7MB23_BOVIN	phosphatidylinositol-binding clathrin assembly protein [Source:RefSeq peptide;Acc:NP_001095447]
ENSBTAG00000016399	70.5731	36.482	104.664	2.86892	1.52051	0.00120257	0.0430617	0.386341	34.0096	Q9XS94_BOVIN	A-kinase anchor protein 4 [Source:RefSeq peptide;Acc:NP_776660]
614589	4.31388	7.92008	0.707671	0.0893515	-3.48436	0.0012044	0.0430744	1.19959	0.322045	ZC3HAV1	PREDICTED: Bos taurus CCCH-type zinc finger antiviral protein-like
ENSBTAG00000011770	2075.91	1373.26	2778.55	2.02332	1.01673	0.00120805	0.0431519	0.359706	0.817962	A6QQF3_BOVIN	tight junction protein 2 (zona occludens 2) [Source:RefSeq peptide;Acc:NP_001095952]
ENSBTAG00000006160	960.004	1263.58	656.432	0.519503	-0.944795	0.00121111	0.043208	0.255098	0.576163	Q3MHX0_BOVIN	sulfite oxidase [Source:RefSeq peptide;Acc:NP_001029538]
ENSBTAG00000012325	4.26128	7.63132	0.891234	0.116786	-3.09806	0.00122818	0.0436595	0.846278	0.130104	LOC518464	.
100335837	74001.6	50809.5	97193.8	1.91291	0.935767	0.00122976	0.0436595	7.16401	20.1372	LOC100335837	PREDICTED: Bos taurus hypothetical protein LOC100335837
ENSBTAG00000016650	460.511	280.509	640.513	2.2834	1.19118	0.0012256	0.0436595	0.19595	2.11178	TIGAR_BOVIN	Probable fructose-2,6-bisphosphatase TIGAR (EC 3.1.3.46)(TP53-induced glycolysis and apoptosis regulator) [Source:UniProtKB/Swiss-Prot;Acc:Q1JQA7]
ENSBTAG00000031707	226.559	132.743	320.375	2.41349	1.27112	0.00122863	0.0436595	0.250452	1.44092	A6QLS6_BOVIN	FERM domain containing 6 [Source:RefSeq peptide;Acc:NP_001095603]
617763	8.327	13.4375	3.21647	0.239365	-2.06272	0.00123514	0.0436906	0.0781714	0.487651	LOC617763	PREDICTED: Bos taurus olfactory receptor family 52, subfamily B,
ENSBTAG00000012966	179.723	254.452	104.993	0.412624	-1.2771	0.00123512	0.0436906	9.40672	0.872469	SCRN3_BOVIN	Secernin-3 [Source:UniProtKB/Swiss-Prot;Acc:Q17QS0]
281276	151.246	86.6207	215.871	2.49214	1.31739	0.00123229	0.0436906	0.609446	2.6144	LDLR	Low Density Lipoprotein Receptor Class A domain, a
ENSBTAG00000001288	1589.76	2044.41	1135.12	0.555231	-0.848839	0.00124913	0.0441318	0.992075	0.796449	AOFB_BOVIN	Amine oxidase [flavin-containing] B (EC 1.4.3.4)(Monoamine oxidase type B)(MAO-B) [Source:UniProtKB/Swiss-Prot;Acc:P56560]
ENSBTAG00000016836	79.2262	41.8837	116.569	2.78316	1.47672	0.0012544	0.0442644	0.111138	0.371753	PDK1	.
ENSBTAG00000037261	14.2171	22.6201	5.81411	0.257033	-1.95997	0.00125754	0.0443124	1.8013	0.556523	.	.
782598	28.4034	43.3851	13.4216	0.30936	-1.69264	0.00125881	0.0443124	8.68576	0.417464	LOC782598	The sequence of the transcript was modified to
100140937	4823.88	6105.35	3542.4	0.580213	-0.785345	0.00126254	0.04439	3.16517	2.85529	LOC100140937	PREDICTED: Bos taurus hypothetical LOC100140937 (LOC100140937)
ENSBTAG00000017162	108.279	148.738	67.8208	0.455974	-1.13298	0.00127002	0.0445994	0.586005	1.06772	Q32LA8_BOVIN	serine threonine kinase 39 (STE20/SPS1 homolog, yeast) [Source:RefSeq peptide;Acc:NP_001069294]
ENSBTAG00000001961	240.015	335.403	144.627	0.431202	-1.21356	0.00127614	0.0447603	1.80233	1.60634	Q148E3_BOVIN	MAP1B protein Fragment [Source:UniProtKB/TrEMBL;Acc:Q148E3]
ENSBTAG00000001507	159.433	92.8569	226.01	2.43396	1.2833	0.00127895	0.0448049	0.0365878	0.358121	Q68V31_BOVIN	Chloride channel protein 5 Fragment [Source:UniProtKB/TrEMBL;Acc:Q68V31]
ENSBTAG00000023860	249.244	152.876	345.611	2.26072	1.17678	0.00128699	0.0450321	0.28486	3.52862	.	.
782825	11.3425	2.66062	20.0244	7.5262	2.91192	0.00129259	0.045174	0.266622	2.11221	GCNT4	PREDICTED: Bos taurus glucosaminyl (N-acetyl) transferase 4 core 2
ENSBTAG00000021103	999.932	683.84	1316.02	1.92446	0.944456	0.00130059	0.045399	0.403482	0.589569	S35F5_BOVIN	Solute carrier family 35 member F5 [Source:UniProtKB/Swiss-Prot;Acc:A6QL92]
ENSBTAG00000010029	229.987	319.145	140.829	0.44127	-1.18027	0.00130783	0.0455972	3.77987	0.0926381	A6QNV7_BOVIN	cytomatrix protein p110 [Source:RefSeq peptide;Acc:NP_001095665]
ENSBTAG00000017222	2.70979	4.79384	0.62573	0.130528	-2.93757	0.00131418	0.0457162	1.99951	0.107374	CTNND2	.
ENSBTAG00000021395	1553.22	2033.3	1073.14	0.52778	-0.921992	0.00131439	0.0457162	0.0496508	2.12504	PSME1_BOVIN	Proteasome activator complex subunit 1 (Proteasome activator 28 subunit alpha)(PA28alpha)(PA28a) [Source:UniProtKB/Swiss-Prot;Acc:Q4U5R3]
ENSBTAG00000043530	78.2858	110.398	46.1737	0.418249	-1.25757	0.0013255	0.0460476	0.337737	0.524124	SNORA24	Small nucleolar RNA SNORA24 [Source:RFAM;Acc:RF00399]
ENSBTAG00000004075	1044.98	719.438	1370.52	1.90499	0.929784	0.00133176	0.04621	0.214893	1.12596	IDI1_BOVIN	Isopentenyl-diphosphate Delta-isomerase 1 (EC 5.3.3.2)(Isopentenyl pyrophosphate isomerase 1)(IPP isomerase 1)(IPPI1) [Source:UniProtKB/Swiss-Prot;Acc:Q1LZ95]
ENSBTAG00000006489	445.48	283.313	607.648	2.14479	1.10084	0.00133674	0.0462724	0.4321	2.027	MYO5A	myosin VA (heavy chain 12, myoxin) [Source:HGNC Symbol;Acc:7602]
ENSBTAG00000000936	24.8259	8.31304	41.3387	4.97275	2.31404	0.00133592	0.0462724	0.708529	2.40607	SLC39A2	.
ENSBTAG00000004720	7.5054	12.498	2.51285	0.201061	-2.31429	0.00133958	0.0463156	0.580033	0.552788	LOC535166	PREDICTED: Bos taurus misc_RNA (LOC535166), miscRNA. [Source:RefSeq DNA;Acc:XR_027912]
ENSBTAG00000007867	331.885	451.032	212.738	0.471668	-1.08416	0.00134467	0.0464367	0.0660062	1.48843	A4IFU4_BOVIN	signal transducer and activator of transcription 1 [Source:RefSeq peptide;Acc:NP_001071368]
ENSBTAG00000011088	10.728	2.90695	18.549	6.38091	2.67376	0.00134714	0.0464669	0.0256423	0.49766	SC6A6_BOVIN	Sodium- and chloride-dependent taurine transporter (Solute carrier family 6 member 6) [Source:UniProtKB/Swiss-Prot;Acc:Q9MZ34]
ENSBTAG00000005738	50.388	22.5094	78.2667	3.47707	1.79787	0.00136229	0.0469338	0.744017	0.1401	ATP8B1	.
ENSBTAG00000016666	413.981	259.466	568.495	2.19102	1.1316	0.00136856	0.0470939	0.0189295	2.62211	LOC504761	.
ENSBTAG00000039346	163.413	83.2306	243.596	2.92676	1.54931	0.00137221	0.0471638	2.3385	1.7219	O77581_BOVIN	Intestinal alkaline phosphatase VI Fragment (EC 3.1.3.1) [Source:UniProtKB/TrEMBL;Acc:O77581]
ENSBTAG00000021791	115.481	65.4242	165.537	2.53021	1.33926	0.00137573	0.0472292	0.203727	1.58011	Q08DN9_BOVIN	poly (ADP-ribose) polymerase family, member 9 [Source:RefSeq peptide;Acc:NP_001070296]
ENSBTAG00000005343	8.80955	14.5921	3.02703	0.207443	-2.26921	0.00138084	0.0473487	1.38335	0.106111	SERGEF	.
ENSBTAG00000012066	1528.56	1001.5	2055.62	2.05254	1.03741	0.00138572	0.0474601	1.96152	0.0421408	PECA1_BOVIN	Platelet endothelial cell adhesion molecule Precursor (PECAM-1)(CD31 antigen) [Source:UniProtKB/Swiss-Prot;Acc:P51866]
ENSBTAG00000000584	4.94213	8.58635	1.29791	0.151159	-2.72586	0.00138788	0.0474782	0.806936	0.405882	LOC790004	.
518974	466.951	289.294	644.607	2.22821	1.15588	0.00139298	0.0475968	0.457395	1.09683	ATP6V0A4	PREDICTED: Bos taurus ATPase H+ transporting, lysosomal V0 subunit
100270756	19.6818	30.3662	8.99731	0.296293	-1.7549	0.00139916	0.047689	2.55686	0.192409	OCC-1	upstream in-frame stop codon
ENSBTAG00000011603	24.1236	35.8648	12.3823	0.34525	-1.53428	0.00140059	0.047689	0.324138	0.532301	ZNF619	zinc finger protein 619 [Source:HGNC Symbol;Acc:26910]
ENSBTAG00000008793	261.612	149.882	373.342	2.49091	1.31667	0.00140021	0.047689	0.737098	0.391997	RNAS1_BOVIN	Ribonuclease pancreatic Precursor (EC 3.1.27.5)(RNase 1)(RNase A) [Source:UniProtKB/Swiss-Prot;Acc:P61823]
505427	137.834	187.81	87.8576	0.467801	-1.09603	0.00140651	0.0478345	0.496032	0.171619	MAP3K12	PREDICTED: Bos taurus mitogen-activated protein kinase kinase
ENSBTAG00000036130	2.5506	4.50508	0.596116	0.132321	-2.91789	0.00140913	0.0478676	2.79234	0.110892	LOC615810	.
ENSBTAG00000013923	13.2857	20.8875	5.6839	0.272119	-1.87769	0.00141739	0.0480363	0.485082	0.259248	QPCT_BOVIN	Glutaminyl-peptide cyclotransferase Precursor (EC 2.3.2.5)(Glutaminyl-tRNA cyclotransferase)(Glutaminyl cyclase)(QC) [Source:UniProtKB/Swiss-Prot;Acc:Q28120]
ENSBTAG00000034323	57.6196	27.4763	87.7629	3.19413	1.67543	0.00141656	0.0480363	0.762594	0.561907	A5HNF1_BOVIN	Solute carrier family 2 member 5 Fragment [Source:UniProtKB/TrEMBL;Acc:A5HNF1]
522828	17684.8	22155.1	13214.5	0.596454	-0.745518	0.00143956	0.0487254	2.80697	0.185206	GPC5	Glypican; Region: Glypican; pfam01153
ENSBTAG00000009453	353.908	214.605	493.21	2.29822	1.20052	0.00144108	0.0487254	0.543804	0.942881	URGCP_BOVIN	Up-regulator of cell proliferation (HBV X protein up-regulated gene 4 protein homolog)(HBxAg up-regulated gene 4 protein homolog) [Source:UniProtKB/Swiss-Prot;Acc:A0JN92]
ENSBTAG00000011987	184.855	106.304	263.406	2.47785	1.30909	0.00144655	0.0488538	0.638341	0.190735	Q3T018_BOVIN	hypothetical protein LOC539248 [Source:RefSeq peptide;Acc:NP_001030500]
338037	439.376	259.416	619.336	2.38743	1.25546	0.00144975	0.0489051	1.15278	0.412528	MYLK	large tegument protein UL36; Provisional; Region:
ENSBTAG00000005989	336.1	201.026	471.174	2.34385	1.22888	0.00146318	0.049301	0.626383	1.50069	AMPL_BOVIN	Cytosol aminopeptidase (EC 3.4.11.1)(Leucine aminopeptidase 3)(LAP-3)(Leucyl aminopeptidase)(Proline aminopeptidase)(EC 3.4.11.5)(Prolyl aminopeptidase)(Peptidase S) [Source:UniProtKB/Swiss-Prot;Acc:P00727]
ENSBTAG00000011349	3.28598	6.04095	0.531008	0.0879013	-3.50797	0.00147144	0.0494078	0.576899	0.265902	CDH24	PREDICTED: Bos taurus misc_RNA (LOC535046), miscRNA. [Source:RefSeq DNA;Acc:XR_027935]
538561	477.389	649.983	304.795	0.468928	-1.09256	0.00146883	0.0494078	1.93127	0.44415	MGEA5	PREDICTED: Bos taurus meningioma expressed antigen 5
ENSBTAG00000038891	3.53918	0	7.07835	NA	NA	0.00147001	0.0494078	0	2.43226	.	.
790982	3.78248	6.70333	0.86162	0.128536	-2.95975	0.0014798	0.0496311	0.0584699	0.00841387	MIR21	microRNA mir-21
ENSBTAG00000023918	11.034	2.61819	19.4497	7.42871	2.89311	0.00148469	0.049738	0.141872	4.22963	.	.
100141067	827.425	1052.87	601.974	0.571744	-0.806559	0.00149241	0.049939	2.42351	0.306184	LOC100141067	PREDICTED: Bos taurus Pol polyprotein-like (LOC100141067) partial
ENSBTAG00000011091	20.6903	32.7732	8.60747	0.262638	-1.92885	0.00149996	0.0500797	2.11669	0.29318	SGIP1	.
100337381	48.8114	22.278	75.3449	3.38204	1.75789	0.00150005	0.0500797	0.349496	0.851609	LOC100337381	PREDICTED: Bos taurus Sh3 domain YSC-like 1-like (LOC100337381)
ENSBTAG00000011532	5.97317	9.6566	2.28974	0.237117	-2.07633	0.00150846	0.0503027	1.72748	0.159662	MLLT6	myeloid/lymphoid or mixed-lineage leukemia (trithorax homolog, Drosophila); translocated to, 6 [Source:HGNC Symbol;Acc:7138]
ENSBTAG00000014405	79.1238	115.445	42.8021	0.370756	-1.43146	0.0015188	0.0505897	3.57744	0.0893284	OSBPL6	oxysterol binding protein-like 6 [Source:HGNC Symbol;Acc:16388]
ENSBTAG00000007836	3339.35	2442.69	4236.02	1.73416	0.794237	0.0015228	0.0506649	0.250333	0.682872	IPYR_BOVIN	Inorganic pyrophosphatase (EC 3.6.1.1)(Pyrophosphate phospho-hydrolase)(PPase) [Source:UniProtKB/Swiss-Prot;Acc:P37980]
100300634	3.69918	6.50713	0.891234	0.136963	-2.86815	0.00153087	0.0508752	0.536342	0.146772	LOC100300634	PREDICTED: Bos taurus hypothetical LOC100300634 (LOC100300634)
506520	3.69008	6.67248	0.707671	0.106058	-3.23707	0.0015366	0.0509492	0.221838	0.373497	WNK2	PREDICTED: Bos taurus WNK lysine deficient protein kinase 2 (WNK2)
ENSBTAG00000034430	79.5266	114.692	44.3616	0.386791	-1.37037	0.00153538	0.0509492	1.33324	0.617416	CD047_BOVIN	UPF0602 protein C4orf47 homolog [Source:UniProtKB/Swiss-Prot;Acc:Q2T9M0]
ENSBTAG00000023192	7.86303	13.0948	2.63131	0.200944	-2.31514	0.00153878	0.0509635	0.00546468	0.148841	LOC504995	.
537521	58.7338	84.1938	33.2738	0.395204	-1.33933	0.00154867	0.0512329	0.437324	0.0564908	PPP4R4	PREDICTED: Bos taurus protein phosphatase 4 regulatory subunit 4
ENSBTAG00000003585	48.1121	72.0058	24.2184	0.33634	-1.57201	0.00155801	0.0513668	2.76726	0.69898	CD47_BOVIN	Leukocyte surface antigen CD47 Precursor (Integrin-associated protein)(IAP)(CD47 antigen) [Source:UniProtKB/Swiss-Prot;Acc:Q9N0K1]
516947	224.171	297.77	150.572	0.505667	-0.98374	0.00155717	0.0513668	1.14991	1.26534	FOXG1	PREDICTED: Bos taurus forkhead box protein G1-like (FOXG1)
506996	237.852	152.063	323.642	2.12835	1.08973	0.00155761	0.0513668	0.115315	0.124797	USP43	PREDICTED: Bos taurus ubiquitin specific peptidase 43 (USP43)
ENSBTAG00000020644	9.87537	16.5825	3.1682	0.191056	-2.38793	0.00156538	0.0515513	1.64147	0.125531	GPC4	.
ENSBTAG00000019989	2054.48	1388.16	2720.79	1.96	0.970852	0.00157398	0.051776	0.202333	0.722087	A5PJQ7_BOVIN	PX domain containing serine/threonine kinase [Source:RefSeq peptide;Acc:NP_001092602]
ENSBTAG00000008300	22638.3	29408.6	15868	0.539569	-0.890121	0.00157644	0.0517984	0.837297	2.39057	FINC_BOVIN	Fibronectin Precursor (FN) [Contains Anastellin] [Source:UniProtKB/Swiss-Prot;Acc:P07589]
ENSBTAG00000021587	112.544	62.0361	163.052	2.62835	1.39416	0.00158548	0.0520367	0.108274	1.16339	ASM3A_BOVIN	Acid sphingomyelinase-like phosphodiesterase 3a Precursor (ASM-like phosphodiesterase 3a)(EC 3.1.4.-) [Source:UniProtKB/Swiss-Prot;Acc:Q3ZC91]
ENSBTAG00000014001	6.07362	10.4072	1.74007	0.1672	-2.58036	0.00160029	0.0524503	0.666494	0.245436	MAP1A	microtubule-associated protein 1A [Source:HGNC Symbol;Acc:6835]
ENSBTAG00000031267	24.8494	12.7365	36.9622	2.90207	1.53708	0.00160169	0.0524503	0.484784	0.512023	Q08DQ4_BOVIN	serpin peptidase inhibitor, clade B (ovalbumin), member 9 [Source:RefSeq peptide;Acc:NP_001069327]
ENSBTAG00000015182	10.8343	3.78481	17.8839	4.72518	2.24037	0.00160529	0.0525091	0.0427158	1.50801	STARD10	.
ENSBTAG00000032415	30.1576	12.914	47.4013	3.67053	1.87599	0.00160989	0.0526007	0.291827	0.0175035	.	.
506370	1255.19	818.462	1691.93	2.0672	1.04768	0.00161318	0.0526489	0.83678	0.351398	CYB5B	Major intrinsic protein (MIP) superfamily. Members
ENSBTAG00000012962	3160.62	2046.8	4274.45	2.08836	1.06237	0.00161623	0.0526893	1.49046	0.890527	SYSC_BOVIN	Seryl-tRNA synthetase, cytoplasmic (EC 6.1.1.11)(Seryl-tRNA(Ser/Sec) synthetase)(Serine--tRNA ligase)(SerRS) [Source:UniProtKB/Swiss-Prot;Acc:Q9GMB8]
ENSBTAG00000001137	6163.65	4157.16	8170.15	1.96532	0.974766	0.00163437	0.0532212	1.00187	1.85603	CLCA_BOVIN	Clathrin light chain A (Lca) [Source:UniProtKB/Swiss-Prot;Acc:P04973]
100336770	20.5504	7.61593	33.4849	4.3967	2.13642	0.00164276	0.0534179	0.19431	1.37155	LOC100336770	PREDICTED: Bos taurus TGF-beta induced apoptosis protein 12-like
ENSBTAG00000001219	15.6219	5.39452	25.8492	4.79175	2.26055	0.00164408	0.0534179	0.862615	3.94704	IGHM	immunoglobulin heavy constant mu [Source:HGNC Symbol;Acc:5541]
ENSBTAG00000012671	258.433	156.001	360.865	2.31322	1.2099	0.00165322	0.0536551	1.33445	0.0159533	Q58CY1_BOVIN	TNFAIP3 interacting protein 1 [Source:RefSeq peptide;Acc:NP_001019725]
100337166	36.4483	53.7297	19.167	0.35673	-1.4871	0.00166655	0.0540273	0.821589	0.155396	LOC100337166	PREDICTED: Bos taurus protocadherin gamma subfamily B 5-like
ENSBTAG00000011608	439.475	585.944	293.007	0.50006	-0.999827	0.0016764	0.0542259	1.11821	0.410312	K1191_BOVIN	UPF0498 protein KIAA1191 homolog [Source:UniProtKB/Swiss-Prot;Acc:Q3T044]
ENSBTAG00000018474	646.99	858.894	435.086	0.506566	-0.981179	0.00167619	0.0542259	0.42058	1.13161	IL6R	interleukin 6 receptor [Source:RefSeq peptide;Acc:NP_001104255]
ENSBTAG00000007239	11.8124	18.9583	4.6665	0.246146	-2.02242	0.00168547	0.0544589	1.22094	0.44428	Q5W1C4_BOVIN	tumor necrosis factor, alpha-induced protein 6 [Source:RefSeq peptide;Acc:NP_001007814]
ENSBTAG00000012185	17.3606	5.91803	28.8032	4.86703	2.28304	0.00168989	0.0545411	0.173656	3.00872	CLEC4E	.
ENSBTAG00000002788	25.6323	38.3066	12.958	0.33827	-1.56375	0.00169676	0.0546416	0.773238	0.00967939	RB27B_BOVIN	Ras-related protein Rab-27B [Source:UniProtKB/Swiss-Prot;Acc:Q8HZJ5]
ENSBTAG00000005344	823.706	547.815	1099.6	2.00724	1.00521	0.00169675	0.0546416	0.264484	2.63814	Q08DV2_BOVIN	glucosamine-phosphate N-acetyltransferase 1 [Source:RefSeq peptide;Acc:NP_001069027]
ENSBTAG00000001112	10.8364	16.6106	5.06222	0.304758	-1.71427	0.00170513	0.0548505	2.04266	0.102155	SMOX	spermine oxidase [Source:HGNC Symbol;Acc:15862]
ENSBTAG00000035883	4.28871	7.33875	1.23868	0.168786	-2.56673	0.0017119	0.0549469	1.56956	0.203132	.	.
523799	290.543	397.544	183.542	0.46169	-1.115	0.00171009	0.0549469	0.408543	1.24855	LOC523799	PREDICTED: Bos taurus hypothetical LOC523799 (LOC523799) partial
ENSBTAG00000021019	25.8882	10.9042	40.8722	3.7483	1.90624	0.0017249	0.0553032	0.17547	0.491387	ZNT4_BOVIN	Zinc transporter 4 Fragment (ZnT-4)(Solute carrier family 30 member 4) [Source:UniProtKB/Swiss-Prot;Acc:Q9TTF3]
ENSBTAG00000037691	2.89574	5.07102	0.720452	0.142072	-2.8153	0.0017297	0.0553606	0.98928	0.468433	LOC786721	.
ENSBTAG00000002703	13206.8	9281.68	17131.9	1.84578	0.884231	0.0017305	0.0553606	0.281088	1.01725	VATA_BOVIN	V-type proton ATPase catalytic subunit A (V-ATPase subunit A)(EC 3.6.3.14)(Vacuolar proton pump subunit alpha)(V-ATPase 69 kDa subunit) [Source:UniProtKB/Swiss-Prot;Acc:P31404]
100300759	86.7306	125.383	48.0787	0.383456	-1.38287	0.00174044	0.0556178	3.15016	0.726812	LOC100300759	PREDICTED: Bos taurus Cytochrome c oxidase subunit 8C
ENSBTAG00000023434	9.89012	15.632	4.14827	0.265371	-1.91392	0.0017511	0.0558968	0.893395	0.172783	SFP1_BOVIN	Seminal plasma protein PDC-109 Precursor (Seminal vesicle secretory protein 109)(SVSP109)(BSP-A1 and BSP-A2) [Source:UniProtKB/Swiss-Prot;Acc:P02784]
ENSBTAG00000038648	1.74802	3.49605	0	0	NA	0.00175408	0.0559307	0.00106713	0	LOC100140490	.
ENSBTAG00000007275	19.4243	28.2842	10.5644	0.373508	-1.42079	0.00176617	0.0561625	0.398564	0.464612	Q05B59_BOVIN	triggering receptor expressed on myeloid cells 2 [Source:RefSeq peptide;Acc:NP_001073048]
787309	154.112	212.908	95.3157	0.447685	-1.15945	0.00176594	0.0561625	1.29478	0.0455379	LOC787309	The sequence of the transcript was modified to
ENSBTAG00000027630	227.325	142.936	311.713	2.18078	1.12484	0.00176714	0.0561625	0.0948025	0.818116	CISD2_BOVIN	CDGSH iron sulfur domain-containing protein 2 [Source:UniProtKB/Swiss-Prot;Acc:Q05B71]
ENSBTAG00000011986	290.375	196.966	383.785	1.94848	0.96235	0.00177367	0.0562757	0.823964	0.364899	A2VE63_BOVIN	phospholipid scramblase 4 [Source:RefSeq peptide;Acc:NP_001075201]
540011	4.36152	0.300339	8.42271	28.044	4.80962	0.00177456	0.0562757	0.0377739	0.905	LOC540011	PREDICTED: Bos taurus spindle and kinetochore-associated protein
ENSBTAG00000026078	1.20135	2.40271	0	0	NA	0.00178371	0.0564428	1.59494	0	LOC788322	.
ENSBTAG00000039925	1.20135	2.40271	0	0	NA	0.00178371	0.0564428	1.59494	0	.	.
615599	10229.3	12953.7	7504.93	0.579367	-0.78745	0.00178673	0.0564771	2.31179	1.02845	UBE2E1	PREDICTED: Bos taurus ubiquitin-conjugating enzyme E2E 1-like
ENSBTAG00000016740	9078.34	6325.79	11830.9	1.87026	0.903239	0.00179624	0.0566573	0.179471	0.916	ACLY_BOVIN	ATP-citrate synthase (EC 2.3.3.8)(ATP-citrate (pro-S-)-lyase)(Citrate cleavage enzyme) [Source:UniProtKB/Swiss-Prot;Acc:Q32PF2]
ENSBTAG00000020707	920.878	625.607	1216.15	1.94395	0.958991	0.00179633	0.0566573	0.0385752	2.48707	GPR126	.
ENSBTAG00000016590	107.085	147.904	66.2656	0.448032	-1.15833	0.00181574	0.0570375	0.233472	0.284093	Q2TBG5_BOVIN	non-metastatic cells 4, protein expressed in [Source:RefSeq peptide;Acc:NP_001071374]
540666	2300.29	3013.41	1587.17	0.526702	-0.92494	0.00181467	0.0570375	0.0829736	3.36722	HDAC8	Deacetylases, including yeast histone deacetylase
ENSBTAG00000032914	2761.39	1901.19	3621.6	1.90491	0.929726	0.00181286	0.0570375	0.274963	0.118944	A7MBI9_BOVIN	solute carrier family 11 (proton-coupled divalent metal ion transporters), member 2 [Source:RefSeq peptide;Acc:NP_001094573]
ENSBTAG00000016519	52.2719	27.9336	76.6102	2.74258	1.45553	0.00181622	0.0570375	0.0535336	0.901188	MBOAT1	.
ENSBTAG00000015214	10.366	16.9253	3.80671	0.224912	-2.15257	0.00181907	0.0570656	1.07427	0.0895072	CAH3_BOVIN	Carbonic anhydrase 3 (EC 4.2.1.1)(Carbonic anhydrase III)(CA-III)(Carbonate dehydratase III) [Source:UniProtKB/Swiss-Prot;Acc:Q3SZX4]
ENSBTAG00000037558	15.527	24.7147	6.33924	0.256497	-1.96299	0.00182359	0.0571458	4.27233	0.37674	GROB_BOVIN	Growth-regulated protein homolog beta Precursor (GRO-beta) [Source:UniProtKB/Swiss-Prot;Acc:O46677]
ENSBTAG00000040342	1.34574	2.69147	0	0	NA	0.00183462	0.0574296	0.863466	0	LOC508420	.
ENSBTAG00000029822	6.07859	9.90293	2.25425	0.227635	-2.13521	0.00184173	0.0574766	1.02727	0.0732704	bta-mir-423	bta-mir-423 [Source:miRBase;Acc:MI0005046]
ENSBTAG00000010671	10.6901	17.2912	4.08904	0.236481	-2.08021	0.00184797	0.0574766	0.461265	0.0264084	D2DVW5_BOVIN	Gli3 Fragment [Source:UniProtKB/TrEMBL;Acc:D2DVW5]
ENSBTAG00000021809	46.5065	66.3941	26.6189	0.400923	-1.3186	0.00184692	0.0574766	0.590778	0.710365	DEPDC7	.
ENSBTAG00000017529	106.964	68.2238	145.704	2.13568	1.0947	0.00184223	0.0574766	3.73821	4.4195	A4IFV2_BOVIN	carbonic anhydrase VIII [Source:RefSeq peptide;Acc:NP_001077159]
ENSBTAG00000018260	84.5589	46.6808	122.437	2.62286	1.39114	0.00184601	0.0574766	0.0179378	0.801656	Q0IIC3_BOVIN	major facilitator superfamily domain containing 11 [Source:RefSeq peptide;Acc:NP_001069245]
ENSBTAG00000000053	133.824	72.1121	195.535	2.71155	1.43912	0.00184113	0.0574766	0.0784807	8.2956	FILIP1	.
ENSBTAG00000004293	9.0344	14.9006	3.1682	0.212622	-2.23364	0.00185183	0.0575352	0.861381	0.136144	CL12B_BOVIN	C-type lectin domain family 12 member B [Source:UniProtKB/Swiss-Prot;Acc:Q2NL33]
ENSBTAG00000000472	415.608	536.242	294.973	0.550075	-0.862301	0.00185676	0.0576269	1.13876	0.935804	ZNF570	.
ENSBTAG00000037758	10.8727	17.1066	4.63871	0.271165	-1.88276	0.00186816	0.0578824	0.0673452	0.114122	LOC506139	.
ENSBTAG00000021853	274.098	373.992	174.203	0.465795	-1.10223	0.00186897	0.0578824	1.12741	0.275325	Q3ZBL3_BOVIN	inositol hexaphosphate kinase 2 [Source:RefSeq peptide;Acc:NP_001029489]
ENSBTAG00000015978	3114.92	2245.25	3984.58	1.77467	0.82755	0.00187175	0.0579069	1.4737	1.00458	ANXA1_BOVIN	Annexin A1 (Annexin-1)(Annexin I)(Lipocortin I)(Calpactin-2)(Calpactin II)(Chromobindin-9)(p35)(Phospholipase A2 inhibitory protein) [Source:UniProtKB/Swiss-Prot;Acc:P46193]
ENSBTAG00000004564	307.744	426.496	188.992	0.443128	-1.1742	0.00188294	0.0581913	4.49908	0.334584	A5PJM0_BOVIN	muscleblind-like 1 [Source:RefSeq peptide;Acc:NP_001093195]
ENSBTAG00000039358	11.3914	16.7032	6.07962	0.363979	-1.45807	0.00188592	0.0582215	2.60552	0.575724	.	.
ENSBTAG00000020413	8.62535	13.1262	4.12454	0.314223	-1.67014	0.00189572	0.0584622	3.15409	0.139202	A0JNA0_BOVIN	amyloid beta A4 precursor protein-binding, family A, member 2 [Source:RefSeq peptide;Acc:NP_001071389]
ENSBTAG00000022741	16.2414	25.0233	7.45946	0.298101	-1.74613	0.0019025	0.0586091	3.39148	0.0992961	NBP6L_BOVIN	Neuroblastoma breakpoint family member 6-like protein [Source:UniProtKB/Swiss-Prot;Acc:Q32LC2]
404053	2185.43	2915.18	1455.69	0.499346	-1.00189	0.00193102	0.0594249	3.66563	1.90463	TUBA1A	tubulin alpha chain; Provisional; Region: PTZ00335
ENSBTAG00000016165	232.632	319.411	145.853	0.456631	-1.1309	0.00193784	0.0595717	0.483695	2.03351	K2C7_BOVIN	Keratin, type II cytoskeletal 7 (Cytokeratin-7)(CK-7)(Keratin-7)(K7)(Type-II keratin Kb7) [Source:UniProtKB/Swiss-Prot;Acc:Q29S21]
ENSBTAG00000019017	21.6499	31.1145	12.1852	0.391624	-1.35246	0.00194983	0.0598769	1.30334	0.0896556	Q3ZCG5_BOVIN	interferon induced transmembrane protein 2 (1-8D) [Source:RefSeq peptide;Acc:NP_001071522]
ENSBTAG00000019350	75.1155	38.1953	112.036	2.93324	1.55249	0.00196343	0.0602312	0.23773	2.64351	ODC_BOVIN	Mitochondrial 2-oxodicarboxylate carrier (Solute carrier family 25 member 21) [Source:UniProtKB/Swiss-Prot;Acc:A0JN87]
613789	7.50462	11.5628	3.44648	0.298067	-1.74629	0.00196814	0.060312	2.46831	0.0382055	NXF2	PREDICTED: Bos taurus nuclear RNA export factor 2 (NXF2)
ENSBTAG00000020141	54.985	30.2134	79.7566	2.63977	1.40041	0.00198336	0.0607147	0.205817	1.85567	FREM1	.
ENSBTAG00000003450	1142	790.103	1493.89	1.89075	0.918962	0.00198785	0.060788	0.189596	1.27246	VATH_BOVIN	V-type proton ATPase subunit H (V-ATPase subunit H)(Vacuolar proton pump subunit H)(V-ATPase 50/57 kDa subunits)(Vacuolar proton pump subunit SFD) [Source:UniProtKB/Swiss-Prot;Acc:O46563]
100336104	5.78583	9.09835	2.47331	0.271841	-1.87916	0.0020084	0.0612878	1.83683	0.298303	LOC100336104	PREDICTED: Bos taurus hypothetical protein LOC100336104
ENSBTAG00000026977	63.3093	91.9192	34.6994	0.3775	-1.40545	0.00200687	0.0612878	2.8392	1.1792	PTPRQ	.
ENSBTAG00000003109	6990.11	5035.02	8945.2	1.7766	0.829116	0.00201687	0.061459	0.447182	2.27265	ITM2B_BOVIN	Integral membrane protein 2B [Source:UniProtKB/Swiss-Prot;Acc:Q3T0P7]
100335333	744.28	489.205	999.356	2.04282	1.03056	0.00201823	0.061459	0.279144	2.28388	LOC100335333	PREDICTED: Bos taurus envelope polyprotein-like (LOC100335333)
504698	613.585	812.994	414.175	0.509444	-0.973005	0.0020261	0.0616341	0.441318	0.393797	TFRC	PREDICTED: Bos taurus transferrin receptor-like (TFRC)
ENSBTAG00000004024	1742.58	1207.67	2277.49	1.88586	0.91522	0.00203664	0.06189	0.123977	2.18281	UB2Q2_BOVIN	Ubiquitin-conjugating enzyme E2 Q2 (EC 6.3.2.19)(Ubiquitin-protein ligase Q2)(Ubiquitin carrier protein Q2) [Source:UniProtKB/Swiss-Prot;Acc:Q32L27]
ENSBTAG00000021045	20.4658	31.1911	9.74048	0.312284	-1.67907	0.0020428	0.0619478	0.318147	0.408449	E2F3	.
ENSBTAG00000000281	474.003	649.338	298.667	0.459956	-1.12043	0.00204157	0.0619478	4.36265	0.681646	MND1_BOVIN	Meiotic nuclear division protein 1 homolog [Source:UniProtKB/Swiss-Prot;Acc:Q32L19]
ENSBTAG00000032124	100.077	142.916	57.2383	0.400503	-1.32012	0.00204553	0.0619663	1.1887	2.12664	LOC538151	.
ENSBTAG00000008158	335.341	202.761	467.92	2.30774	1.20648	0.00204779	0.06197	0.306822	4.31445	CCDC68	.
100313463	9.58977	15.6738	3.50571	0.223666	-2.16058	0.00205207	0.0619708	1.92331	0.17068	MIR2359	microRNA mir-2359
ENSBTAG00000001442	179.041	107.088	250.995	2.34383	1.22887	0.00205111	0.0619708	0.186814	1.5128	.	.
ENSBTAG00000017483	55.0842	75.424	34.7443	0.460653	-1.11825	0.0020549	0.061992	1.29043	0.03592	LOC617406	.
281585	810.849	530.79	1090.91	2.05525	1.03932	0.00206054	0.0620978	0.139957	1.76817	ABCB1	PREDICTED: Bos taurus ATP-binding cassette sub-family B (MDR/TAP),
100138326	10.2822	16.3637	4.2006	0.256702	-1.96184	0.00206837	0.0622443	0.0695267	0.14678	LOC100138326	PREDICTED: Bos taurus CD24 antigen (LOC100138326)
524692	48.681	69.1232	28.2387	0.408527	-1.2915	0.00206968	0.0622443	4.06999	1.48279	DOCK3	PREDICTED: Bos taurus dedicator of cytokinesis 3 (DOCK3) partial
ENSBTAG00000008939	173.193	93.9452	252.44	2.6871	1.42605	0.00207642	0.0623825	1.04959	2.21153	DNMBP	.
534227	140.209	79.3902	201.027	2.53214	1.34036	0.00208083	0.0624506	0.59672	0.383785	DOCK4	PREDICTED: Bos taurus dedicator of cytokinesis 4 (DOCK4) partial
ENSBTAG00000022175	37.9959	17.0647	58.9271	3.45315	1.78791	0.00208988	0.0626577	0.479926	0.00968405	.	.
100336637	6.44409	11.1649	1.72324	0.154344	-2.69578	0.00209273	0.0626787	6.25789	0.0153263	LOC100336637	PREDICTED: Bos taurus Nik related kinase-like (LOC100336637)
ENSBTAG00000016584	1990.75	2651.17	1330.33	0.50179	-0.994846	0.00210022	0.0628383	4.49531	0.125382	RPF2_BOVIN	Ribosome production factor 2 homolog (Ribosome biogenesis protein RPF2 homolog)(Brix domain-containing protein 1) [Source:UniProtKB/Swiss-Prot;Acc:Q2YDN6]
ENSBTAG00000002963	3.79211	6.72261	0.86162	0.128168	-2.9639	0.00211067	0.0630215	0.111327	0.00839598	SAA4_BOVIN	Serum amyloid A-4 protein Precursor [Source:UniProtKB/Swiss-Prot;Acc:Q32L76]
ENSBTAG00000012461	16.9555	25.7161	8.19492	0.318669	-1.64987	0.00211066	0.0630215	0.121883	0.233872	Q1JPH8_BOVIN	hypothetical protein LOC614489 [Source:RefSeq peptide;Acc:NP_001069798]
ENSBTAG00000039088	4.74635	8.48991	1.00279	0.118115	-3.08173	0.0021182	0.0631815	0.557789	0.129005	LOC516396	.
100137784	22.4338	32.2425	12.6251	0.391568	-1.35267	0.00212431	0.0632987	0.360567	0.622447	LOC100137784	PREDICTED: Bos taurus amphiphysin I variant CT4-like
ENSBTAG00000012820	221.203	136.123	306.282	2.25005	1.16996	0.00212818	0.0633493	0.0398564	1.96041	A6QLH3_BOVIN	syntaxin 3 [Source:RefSeq peptide;Acc:NP_001095441]
ENSBTAG00000015547	51.627	75.8417	27.4124	0.361443	-1.46816	0.00213256	0.0634148	1.67529	0.357137	A4IFH8_BOVIN	down-regulated in adenoma protein [Source:RefSeq peptide;Acc:NP_001077145]
ENSBTAG00000016751	264.567	158.917	370.218	2.32963	1.2201	0.00213605	0.0634538	0.338071	1.13619	MYO6	.
ENSBTAG00000002779	164.712	98.299	231.124	2.35123	1.23342	0.00214567	0.0636744	1.47812	4.63984	GBRP_BOVIN	Gamma-aminobutyric acid receptor subunit pi Precursor (GABA(A) receptor subunit pi) [Source:UniProtKB/Swiss-Prot;Acc:Q5EA06]
ENSBTAG00000018699	4491.86	5944.48	3039.24	0.511271	-0.967841	0.00216086	0.0640601	2.68615	1.40686	Q08DP5_BOVIN	MYST histone acetyltransferase 2 [Source:RefSeq peptide;Acc:NP_001070286]
ENSBTAG00000002245	2.9535	0	5.90701	NA	NA	0.00217843	0.0645153	0	0.014993	MRGPRX2	.
ENSBTAG00000017147	3474.83	4533.25	2416.41	0.533041	-0.907681	0.00218193	0.0645533	4.68775	1.09212	KAD3_BOVIN	GTP:AMP phosphotransferase mitochondrial (EC 2.7.4.10)(Adenylate kinase 3)(AK 3)(Adenylate kinase 3 alpha-like 1) [Source:UniProtKB/Swiss-Prot;Acc:P08760]
ENSBTAG00000003638	1991.61	2654.24	1328.98	0.500702	-0.997977	0.00220985	0.0653129	4.17563	0.355324	Q08DS4_BOVIN	zinc finger protein 215 [Source:RefSeq peptide;Acc:NP_001070350]
ENSBTAG00000021675	2037.05	1421.5	2652.6	1.86605	0.899989	0.00221319	0.0653453	0.0426558	0.155082	A6QR43_BOVIN	praja 2, RING-H2 motif containing [Source:RefSeq peptide;Acc:NP_001093810]
ENSBTAG00000003458	1380.15	1812.86	947.454	0.522631	-0.936137	0.00222547	0.0653718	0.484931	1.55725	CDCA7_BOVIN	Cell division cycle-associated protein 7 [Source:UniProtKB/Swiss-Prot;Acc:Q32PH1]
ENSBTAG00000037377	868.912	585.508	1152.32	1.96806	0.976776	0.00221986	0.0653718	0.338257	5.94098	ABHEB_BOVIN	Abhydrolase domain-containing protein 14B (EC 3.-.-.-) [Source:UniProtKB/Swiss-Prot;Acc:A7YY28]
ENSBTAG00000009037	212.204	136.65	287.759	2.10581	1.07437	0.00222289	0.0653718	0.0296967	0.756327	A6QLX6_BOVIN	UDP-N-acetyl-alpha-D-galactosamine:polypeptide N-acetylgalactosaminyltransferase 12 (GalNAc-T12) [Source:RefSeq peptide;Acc:NP_001093795]
ENSBTAG00000018186	1789.37	1133.27	2445.46	2.15788	1.10962	0.00222756	0.0653718	3.58179	2.69175	PDXK_BOVIN	Pyridoxal kinase (EC 2.7.1.35)(Pyridoxine kinase) [Source:UniProtKB/Swiss-Prot;Acc:Q0II59]
280905	10.3369	3.74238	16.9314	4.52424	2.17767	0.00222455	0.0653718	0.14919	0.277996	PYY2	seminalplasmin signal peptide (put.); putative
100337259	13.2714	4.11988	22.423	5.44264	2.44431	0.00222746	0.0653718	0.378828	0.0101149	LOC100337259	PREDICTED: Bos taurus calcium and integrin binding family member
ENSBTAG00000016085	18.6202	26.5367	10.7037	0.403355	-1.30988	0.00223763	0.065601	2.81136	0.0238444	IRAK1_BOVIN	Interleukin-1 receptor-associated kinase 1 (IRAK-1)(EC 2.7.11.1) [Source:UniProtKB/Swiss-Prot;Acc:Q2LGB3]
ENSBTAG00000006515	2.25548	4.15073	0.360226	0.0867861	-3.52639	0.00224042	0.0656168	0.894947	0.207141	ESPN	espin [Source:HGNC Symbol;Acc:13281]
ENSBTAG00000008285	952.067	633.979	1270.15	2.00346	1.0025	0.0022496	0.0658195	0.037859	4.11325	OXR1_BOVIN	Oxidation resistance protein 1 [Source:UniProtKB/Swiss-Prot;Acc:A5PKL1]
ENSBTAG00000010206	1280.95	888.147	1673.76	1.88455	0.91422	0.0022544	0.0658938	0.268004	0.0118562	A5D9G1_BOVIN	UDP-N-acteylglucosamine pyrophosphorylase 1 [Source:RefSeq peptide;Acc:NP_001039869]
ENSBTAG00000014409	3.21464	5.83317	0.596116	0.102194	-3.29061	0.00226109	0.0659221	0.0410941	0.0917381	YSK4	.
ENSBTAG00000013734	11.2219	15.8331	6.61062	0.41752	-1.26008	0.00226216	0.0659221	6.2449	0.433466	VATE2_BOVIN	V-type proton ATPase subunit E 2 (V-ATPase subunit E 2)(Vacuolar proton pump subunit E 2) [Source:UniProtKB/Swiss-Prot;Acc:Q32LB7]
ENSBTAG00000012940	712.95	904.965	520.935	0.575641	-0.796759	0.00226215	0.0659221	0.324564	2.37856	A4IFI7_BOVIN	transmembrane protein 25 [Source:RefSeq peptide;Acc:NP_001077108]
618261	5.59414	9.07519	2.11308	0.232841	-2.10258	0.00227684	0.0662358	0.725819	0.169791	SCRT1	PREDICTED: Bos taurus scratch homolog 1 zinc finger protein-like
100335159	66.7418	37.1973	96.2862	2.58852	1.37213	0.00227969	0.0662358	0.0808343	9.30718	LOC100335159	PREDICTED: Bos taurus COX17 homolog cytochrome c oxidase assembly
ENSBTAG00000007103	64.2048	31.3768	97.0329	3.0925	1.62878	0.00227976	0.0662358	0.829271	0.200697	ITAL_BOVIN	Integrin alpha-L Precursor (Leukocyte adhesion glycoprotein LFA-1 alpha chain)(LFA-1A)(Leukocyte function-associated molecule 1 alpha chain)(CD11 antigen-like family member A)(CD11a antigen) [Source:UniProtKB/Swiss-Prot;Acc:P61625]
ENSBTAG00000011866	50.2362	26.3245	74.148	2.81669	1.494	0.0023023	0.0668241	0.0630217	0.141666	PHS_BOVIN	Pterin-4-alpha-carbinolamine dehydratase (PHS)(EC 4.2.1.96)(4-alpha-hydroxy-tetrahydropterin dehydratase)(Phenylalanine hydroxylase-stimulating protein)(Pterin carbinolamine dehydratase)(PCD)(Dimerization cofactor of hepatocyte nuclear factor 1-alpha)(Dim
ENSBTAG00000022294	133.905	72.4256	195.384	2.69772	1.43174	0.00230491	0.0668333	1.09611	0.339138	FADS1	.
ENSBTAG00000007431	87.1824	41.9273	132.438	3.15875	1.65935	0.00231127	0.0669508	2.30148	0.345605	LOC519047	.
100335236	10.6273	16.5103	4.74439	0.287359	-1.79907	0.00232269	0.0671981	0.742433	0.0868951	LOC100335236	PREDICTED: Bos taurus hypothetical protein LOC100335236 transcript
ENSBTAG00000014294	497.652	328.924	666.379	2.02594	1.01859	0.00232442	0.0671981	0.515617	6.6269	ST7L_BOVIN	Suppressor of tumorigenicity 7 protein-like [Source:UniProtKB/Swiss-Prot;Acc:A3KN28]
ENSBTAG00000002101	3423.98	2294.5	4553.47	1.98451	0.988785	0.00232901	0.067264	0.605346	4.21567	GDE1_BOVIN	Glycerophosphodiester phosphodiesterase 1 (EC 3.1.4.44)(Membrane-interacting protein of RGS16) [Source:UniProtKB/Swiss-Prot;Acc:Q3T0T0]
ENSBTAG00000012496	816.659	530.771	1102.55	2.07725	1.05468	0.00233863	0.067475	0.207613	3.96602	Q3ZC92_BOVIN	myotubularin related protein 11 [Source:RefSeq peptide;Acc:NP_001030202]
ENSBTAG00000005699	80.9816	113.155	48.8079	0.431336	-1.21312	0.00235343	0.0678028	0.738962	0.787664	A6QQ48_BOVIN	sex comb on midleg-like 4 [Source:RefSeq peptide;Acc:NP_001095654]
ENSBTAG00000038283	491.909	663.816	320.002	0.482064	-1.0527	0.00235465	0.0678028	3.89755	0.381029	CG023_BOVIN	Transmembrane protein C7orf23 homolog [Source:UniProtKB/Swiss-Prot;Acc:A0JNK6]
516599	32.6341	48.8934	16.3748	0.334909	-1.57816	0.00237742	0.0682719	1.97561	0.00233915	LOC516599	PREDICTED: Bos taurus tripartite motif protein 5 alpha-like
ENSBTAG00000018247	832.703	536.89	1128.52	2.10195	1.07173	0.00237798	0.0682719	1.07083	0.0776327	A7E337_BOVIN	phosphatidylinositol polyphosphate 5-phosphatase [Source:RefSeq peptide;Acc:NP_001095661]
ENSBTAG00000002900	378.355	234.503	522.207	2.22687	1.15502	0.0023739	0.0682719	0.836166	0.162175	.	.
ENSBTAG00000044077	35.1156	51.2268	19.0043	0.370984	-1.43057	0.00238398	0.0683518	1.65058	0.272319	POLR3G	.
512287	105.158	144.092	66.2232	0.459588	-1.12159	0.00238546	0.0683518	0.213793	0.388914	LOC512287	PREDICTED: Bos taurus cytoplasmic dynein 2 heavy chain 1-like
ENSBTAG00000004066	46.8002	69.4388	24.1616	0.347956	-1.52302	0.00238965	0.0684047	0.733821	1.79527	PARP8	.
ENSBTAG00000017378	2.04893	3.86197	0.23589	0.0610803	-4.03315	0.00239762	0.0685652	1.54399	0.118543	A0JNJ8_BOVIN	GALNT8 protein Fragment [Source:UniProtKB/TrEMBL;Acc:A0JNJ8]
574093	412.626	246.156	579.096	2.35256	1.23423	0.00240427	0.0686881	2.72557	2.36797	CRIP1	Zn binding site [ion binding]; other site
ENSBTAG00000012521	5.93242	9.82964	2.03519	0.207046	-2.27198	0.00241414	0.0689024	1.38189	0.396003	SUMF1_BOVIN	Sulfatase-modifying factor 1 Precursor (EC 1.8.99.-)(C-alpha-formylglycine-generating enzyme 1) [Source:UniProtKB/Swiss-Prot;Acc:Q0P5L5]
100337464	108.055	56.122	159.987	2.85071	1.51132	0.00241976	0.0689951	0.541055	4.28828	LOC100337464	PREDICTED: Bos taurus Major allergen I polypeptide chain 1-like
ENSBTAG00000019977	18.0558	26.9941	9.1176	0.337763	-1.56592	0.00244876	0.0696337	0.0483629	0.0442442	PCDH10	.
ENSBTAG00000006795	2381.79	1682.88	3080.7	1.83061	0.872328	0.00244801	0.0696337	0.200124	1.30672	GCSH_BOVIN	Glycine cleavage system H protein, mitochondrial Precursor [Source:UniProtKB/Swiss-Prot;Acc:P20821]
ENSBTAG00000008083	146.064	80.4372	211.69	2.63174	1.39602	0.00244933	0.0696337	0.604326	1.26268	SEL1L	PREDICTED: Bos taurus misc_RNA (LOC614959), miscRNA. [Source:RefSeq DNA;Acc:XR_028295]
614351	7.64428	12.752	2.53658	0.198917	-2.32976	0.00245873	0.0698328	0.0660907	0.419678	LOC614351	PREDICTED: Bos taurus DNA replication complex GINS protein
ENSBTAG00000003506	63.5262	90.335	36.7174	0.406458	-1.29882	0.00246919	0.0700543	0.647215	0.293941	A0JNK9_BOVIN	six transmembrane epithelial antigen of the prostate 2 [Source:RefSeq peptide;Acc:NP_001071315]
ENSBTAG00000040323	5794.8	7090.65	4498.96	0.634492	-0.656327	0.0024761	0.0700543	1.25408	1.04737	A6QQD6_BOVIN	secreted and transmembrane 1 [Source:RefSeq peptide;Acc:NP_001095796]
ENSBTAG00000016760	776.362	529.84	1022.88	1.93055	0.949013	0.00247616	0.0700543	0.0462065	0.483816	LRRF2_BOVIN	Leucine-rich repeat flightless-interacting protein 2 (LRR FLII-interacting protein 2) [Source:UniProtKB/Swiss-Prot;Acc:Q2T9W6]
ENSBTAG00000013472	196.258	116.481	276.035	2.36979	1.24476	0.00247204	0.0700543	0.897257	1.7122	CO1A2_BOVIN	Collagen alpha-2(I) chain Precursor (Alpha-2 type I collagen) [Source:UniProtKB/Swiss-Prot;Acc:P02465]
ENSBTAG00000014809	3497.72	2310.62	4684.82	2.02752	1.01971	0.00249281	0.070457	1.84582	0.547208	ANXA6_BOVIN	Annexin A6 (Annexin-6)(Annexin VI) [Source:UniProtKB/Swiss-Prot;Acc:P79134]
ENSBTAG00000016562	2208.35	1528.71	2887.99	1.88918	0.917757	0.00249848	0.0705488	0.028279	6.82129	SEC63	.
ENSBTAG00000012161	210.349	131.003	289.695	2.21136	1.14493	0.00251441	0.0708714	0.309941	2.07507	.	.
ENSBTAG00000019226	15.4302	5.68661	25.1738	4.42686	2.14628	0.00251478	0.0708714	0.390207	9.3708	A2VDY7_BOVIN	pregnancy-associated glycoprotein 8 [Source:RefSeq peptide;Acc:NP_788792]
281080	4073.5	2901.79	5245.21	1.80758	0.85406	0.00252213	0.07101	0.281632	0.00998372	CLTC	Clathrin heavy chain repeat homology; Region: CLH;
ENSBTAG00000012350	3852.89	4963.92	2741.86	0.552358	-0.856325	0.00254114	0.0714214	3.18076	0.745708	MAT2B_BOVIN	Methionine adenosyltransferase 2 subunit beta (Methionine adenosyltransferase II beta)(MAT II beta) [Source:UniProtKB/Swiss-Prot;Acc:Q29RI9]
ENSBTAG00000023744	1580.94	1102.37	2059.5	1.86824	0.901677	0.00254165	0.0714214	0.108769	2.92298	YPEL5_BOVIN	Protein yippee-like 5 [Source:UniProtKB/Swiss-Prot;Acc:Q3ZBE7]
ENSBTAG00000011817	9.04331	15.0004	3.08625	0.205745	-2.28107	0.0025545	0.0717131	1.20973	0.00285032	GBRA2_BOVIN	Gamma-aminobutyric acid receptor subunit alpha-2 Precursor (GABA(A) receptor subunit alpha-2) [Source:UniProtKB/Swiss-Prot;Acc:P10063]
ENSBTAG00000000576	41.8608	19.0591	64.6625	3.39274	1.76245	0.00255958	0.0717865	0.256412	2.85845	GPR64	G protein-coupled receptor 64 [Source:HGNC Symbol;Acc:4516]
ENSBTAG00000014227	1008.51	619.407	1397.62	2.25638	1.17401	0.00256879	0.0719755	0.41578	29.5587	Q3MHM3_BOVIN	NDFIP2 protein Fragment [Source:UniProtKB/TrEMBL;Acc:Q3MHM3]
100337339	903.649	1139.2	668.1	0.586465	-0.769883	0.00257188	0.0719928	0.828581	3.44057	LOC100337339	PREDICTED: Bos taurus hypothetical protein LOC100337339
ENSBTAG00000008023	94.4273	62.9513	125.903	2.00001	1.00001	0.00258419	0.0722681	1.31776	2.80545	A6QPK1_BOVIN	hyp rhomboid, veinlet-like 2 [Source:RefSeq peptide;Acc:NP_001095484]
100335269	607.062	788.318	425.805	0.540144	-0.888584	0.00258811	0.072308	6.14857	0.236517	LOC100335269	PREDICTED: Bos taurus FtsJ homolog 1-like (LOC100335269)
ENSBTAG00000004019	28.3969	42.2022	14.5916	0.345753	-1.53219	0.00260206	0.0726281	0.495184	0.548266	PME17_BOVIN	Melanocyte protein Pmel 17 Precursor (Silver locus protein homolog)(Retinal pigment epithelial-specific protein) [Contains M-alpha;M-beta] [Source:UniProtKB/Swiss-Prot;Acc:Q06154]
509109	96.0006	131.486	60.5152	0.460241	-1.11954	0.00261541	0.0727305	0.122702	0.201719	LOC509109	Derived by automated computational analysis using
534448	318.829	436.261	201.396	0.461641	-1.11516	0.00261572	0.0727305	2.28712	0.484213	ATXN7L1	SCA7, zinc-binding domain; Region: SCA7; pfam08313
ENSBTAG00000005825	444.049	590.984	297.113	0.502743	-0.992106	0.00261154	0.0727305	0.738633	0.225516	NEIL3_BOVIN	Endonuclease VIII-like 3 (EC 3.2.2.-)(EC 4.2.99.18)(DNA glycosylase/AP lyase Neil3)(Nei-like protein 3) [Source:UniProtKB/Swiss-Prot;Acc:Q3MHN7]
ENSBTAG00000021841	202.534	120.561	284.507	2.35986	1.2387	0.00260976	0.0727305	0.319766	1.67692	CHD7	.
ENSBTAG00000011126	1549.75	1995.5	1104	0.553245	-0.85401	0.00262094	0.0728061	0.861564	0.634603	STK38_BOVIN	Serine/threonine-protein kinase 38 (EC 2.7.11.1) [Source:UniProtKB/Swiss-Prot;Acc:A2VDV2]
ENSBTAG00000005378	36.8614	16.2794	57.4434	3.52858	1.81909	0.00262383	0.0728169	0.642557	0.424447	XKRX	.
ENSBTAG00000008444	7.30648	11.9166	2.69642	0.226275	-2.14385	0.00263076	0.0728702	0.108493	0.0398696	C5orf4	chromosome 5 open reading frame 4 [Source:HGNC Symbol;Acc:1334]
ENSBTAG00000003726	337.157	222.018	452.296	2.0372	1.02659	0.00262924	0.0728702	0.00866899	0.0608594	A7MB43_BOVIN	myotubularin related protein 9 [Source:RefSeq peptide;Acc:NP_001094657]
282011	34.4909	50.5075	18.4743	0.365774	-1.45098	0.00264745	0.07323	0.323978	0.566664	PSIP1	PREDICTED: Bos taurus PC4 and SFRS1 interacting protein 1 (PSIP1)
ENSBTAG00000011187	170.847	240.275	101.419	0.422095	-1.24436	0.00265129	0.07323	3.58682	1.74942	FA13A_BOVIN	Protein FAM13A (Protein Precm1) [Source:UniProtKB/Swiss-Prot;Acc:Q8HYW0]
ENSBTAG00000011767	1013.98	685.502	1342.45	1.95835	0.96964	0.00265013	0.07323	0.128789	2.58966	MPP5	.
ENSBTAG00000007895	1756.04	2298.27	1213.81	0.528141	-0.921006	0.00266914	0.0735834	2.54181	1.66264	SLC20A1	.
ENSBTAG00000007545	419.049	267.492	570.605	2.13316	1.09299	0.00266764	0.0735834	0.319229	2.36103	PHLPP2	.
789153	18.6071	26.325	10.8891	0.413641	-1.27355	0.00267761	0.0737168	1.84875	0.355403	LOC789153	The sequence of the transcript was modified to
ENSBTAG00000020589	85.1997	48.1907	122.209	2.53594	1.34252	0.00267905	0.0737168	0.395302	1.11249	ENTP1_BOVIN	Ectonucleoside triphosphate diphosphohydrolase 1 (NTPDase 1)(EC 3.6.1.5)(Ecto-ATP diphosphohydrolase 1)(Ecto-ATPDase 1)(Ecto-ATPase 1)(Lymphoid cell activation antigen)(Ecto-apyrase)(CD39 antigen) [Source:UniProtKB/Swiss-Prot;Acc:O18956]
ENSBTAG00000018688	84.2176	113.092	55.3433	0.489365	-1.03102	0.00268507	0.0738127	2.29926	1.79226	Q0VC97_BOVIN	carbonyl reductase 3 [Source:RefSeq peptide;Acc:NP_001069202]
ENSBTAG00000021692	5.07498	9.11755	1.0324	0.113232	-3.14264	0.00269192	0.0739314	3.05871	0.236648	TBR1	.
ENSBTAG00000039163	6134.68	7657.29	4612.07	0.60231	-0.731421	0.0026988	0.0740504	0.763711	1.13868	A7MAZ5_BOVIN	histone cluster 1, H1d [Source:RefSeq peptide;Acc:NP_001094536]
ENSBTAG00000013336	52.4979	74.9711	30.0247	0.400483	-1.32019	0.00270563	0.0741157	1.14938	0.0957069	EYA2_BOVIN	Eyes absent homolog 2 (EC 3.1.3.48) [Source:UniProtKB/Swiss-Prot;Acc:Q58DB6]
ENSBTAG00000021786	140.372	185.233	95.5116	0.51563	-0.955592	0.00270627	0.0741157	1.30728	0.732416	A4IFU8_BOVIN	hypothetical protein LOC539251 [Source:RefSeq peptide;Acc:NP_001077211]
516526	42.9647	62.6357	23.2938	0.371893	-1.42704	0.00271896	0.0743933	0.54538	0.37183	CRYBG3	PREDICTED: Bos taurus crystallin beta B1-like (CRYBG3),
ENSBTAG00000018746	260.949	359.581	162.318	0.451408	-1.1475	0.00272202	0.0744071	0.696651	2.43725	A8E661_BOVIN	ALS2CR13 protein Fragment [Source:UniProtKB/TrEMBL;Acc:A8E661]
ENSBTAG00000013676	68.6888	37.4012	99.9764	2.67308	1.4185	0.00275788	0.0753164	0.0750332	1.85542	DC2L1_BOVIN	Cytoplasmic dynein 2 light intermediate chain 1 [Source:UniProtKB/Swiss-Prot;Acc:Q32KV4]
317725	7.45428	12.5596	2.34897	0.187026	-2.41869	0.0027713	0.0755414	2.74818	0.0643376	PTPRZ1	PREDICTED: Bos taurus protein tyrosine phosphatase receptor-type,
781667	35.3643	48.7496	21.979	0.450856	-1.14926	0.0027688	0.0755414	2.69919	0.192856	LOC781667	The sequence of the transcript was modified to
ENSBTAG00000001629	10.439	17.1027	3.77526	0.22074	-2.17958	0.00277465	0.0755618	0.443536	0.514078	SCMH1	.
ENSBTAG00000003358	150.145	88.0795	212.211	2.40931	1.26862	0.00279023	0.075915	0.12559	3.13768	A6QQ22_BOVIN	PREDICTED: Bos taurus misc_RNA (LOC788667), miscRNA. [Source:RefSeq DNA;Acc:XR_028404]
ENSBTAG00000008648	334.251	213.215	455.287	2.13534	1.09447	0.00280065	0.0761274	0.44324	1.49663	PRDX5_BOVIN	Peroxiredoxin-5, mitochondrial Precursor (EC 1.11.1.15)(Peroxiredoxin V)(Prx-V)(Thioredoxin reductase) [Source:UniProtKB/Swiss-Prot;Acc:Q9BGI1]
509626	138.291	80.2019	196.379	2.44856	1.29193	0.00280705	0.0762301	0.353458	1.24433	NSMAF	PREDICTED: Bos taurus neutral sphingomyelinase (N-SMase) activation
ENSBTAG00000003089	601.152	394.055	808.249	2.05111	1.0364	0.00281193	0.0762916	0.934842	0.327943	RHPN2_BOVIN	Rhophilin-2 (GTP-Rho-binding protein 2) [Source:UniProtKB/Swiss-Prot;Acc:A4FUC9]
ENSBTAG00000009680	1045.03	722.631	1367.43	1.8923	0.920138	0.00281603	0.0763318	0.0997614	2.19575	F177A_BOVIN	Protein FAM177A1 [Source:UniProtKB/Swiss-Prot;Acc:A6QLZ5]
ENSBTAG00000014169	4.79542	7.78565	1.80518	0.23186	-2.10867	0.00282423	0.0763407	2.74674	0.282811	PCDH19	.
ENSBTAG00000022501	22.7045	31.0346	14.3743	0.463171	-1.11038	0.00282382	0.0763407	5.84426	0.281321	Q0II93_BOVIN	nuclear RNA export factor 3 [Source:RefSeq peptide;Acc:NP_001071520]
ENSBTAG00000037353	74.8065	101.455	48.1576	0.474669	-1.07501	0.00282003	0.0763407	0.479022	1.04004	.	.
ENSBTAG00000020570	8843.81	10977.1	6710.55	0.611323	-0.709992	0.00284832	0.0769205	0.729927	1.46225	A7E331_BOVIN	PR domain containing 8 [Source:RefSeq peptide;Acc:NP_001096702]
ENSBTAG00000016819	1146.44	1478.03	814.856	0.551312	-0.85906	0.00285646	0.0770689	1.02038	3.67686	FABPH_BOVIN	Fatty acid-binding protein, heart (Heart-type fatty acid-binding protein)(H-FABP)(Fatty acid-binding protein 3)(Mammary-derived growth inhibitor)(MDGI) [Source:UniProtKB/Swiss-Prot;Acc:P10790]
ENSBTAG00000034818	6.89199	11.7656	2.01836	0.171547	-2.54332	0.00286356	0.0771889	5.57293	0.137237	.	.
ENSBTAG00000019338	53.4113	77.7865	29.036	0.373279	-1.42167	0.00287165	0.0772639	0.554777	1.31115	O97597_BOVIN	Interleukin-13 receptor alpha-1 chain Fragment [Source:UniProtKB/TrEMBL;Acc:O97597]
100335661	156.605	82.7369	230.473	2.78561	1.47799	0.00286973	0.0772639	1.25546	4.53218	LOC100335661	PREDICTED: Bos taurus inositol 1 4,5-trisphosphate receptor type
789939	13.9217	21.6116	6.23174	0.288351	-1.7941	0.00289889	0.0779247	1.05864	0.0986911	LOC789939	PREDICTED: Bos taurus TRD@ protein-like (LOC789939)
ENSBTAG00000038939	149.235	196.554	101.917	0.518518	-0.947535	0.00290163	0.0779266	0.630472	0.673232	.	.
ENSBTAG00000009218	1964.34	1367.35	2561.33	1.8732	0.905506	0.00290447	0.0779309	0.0679914	2.97473	ANLN	.
ENSBTAG00000011394	1365.2	1719.41	1010.98	0.587982	-0.766157	0.00293674	0.0786517	1.04953	1.35067	K1539_BOVIN	Uncharacterized protein KIAA1539 homolog [Source:UniProtKB/Swiss-Prot;Acc:Q5BIM2]
ENSBTAG00000001535	22.987	11.4586	34.5155	3.0122	1.59082	0.00293601	0.0786517	0.378842	1.37441	LIPH	.
ENSBTAG00000001537	199.949	259.992	139.907	0.538119	-0.894003	0.00295239	0.0789981	5.90758	2.91155	A7E318_BOVIN	tsukushin [Source:RefSeq peptide;Acc:NP_001096738]
ENSBTAG00000014538	4.59618	8.18957	1.00279	0.122447	-3.02977	0.00296789	0.0792709	0.633192	0.132817	HPCL4_BOVIN	Hippocalcin-like protein 4 (Neurocalcin-beta) [Source:UniProtKB/Swiss-Prot;Acc:P29104]
ENSBTAG00000027916	54.1892	26.1207	82.2577	3.14914	1.65496	0.00296803	0.0792709	0.761431	0.344092	MALT1	.
514332	5.2939	9.00572	1.58207	0.175674	-2.50903	0.00297452	0.0792924	0.497439	0.256957	LCT	PREDICTED: Bos taurus lactase-phlorizin hydrolase (LCT)
ENSBTAG00000021204	523.106	350.493	695.719	1.98497	0.989119	0.00297243	0.0792924	0.824513	2.39156	TES_BOVIN	Testin [Source:UniProtKB/Swiss-Prot;Acc:Q2YDE9]
ENSBTAG00000020809	10.4331	2.70305	18.1632	6.71952	2.74836	0.00297701	0.0792924	0.5993	0.0639394	SLC36A2	.
ENSBTAG00000016455	234.085	319.543	148.628	0.465126	-1.10431	0.00298162	0.0793426	0.492921	1.08792	CACHD1	.
ENSBTAG00000010801	32.3516	16.7875	47.9156	2.85425	1.51311	0.00299661	0.0796689	0.356029	1.15716	Q3T141_BOVIN	CMBL protein Fragment [Source:UniProtKB/TrEMBL;Acc:Q3T141]
ENSBTAG00000001662	6317.48	7883.63	4751.32	0.602683	-0.73053	0.0030111	0.0798748	1.23384	1.37458	A5D7E1_BOVIN	hypothetical protein LOC510183 [Source:RefSeq peptide;Acc:NP_001091473]
ENSBTAG00000021116	1685.85	1177.29	2194.41	1.86395	0.898364	0.00301259	0.0798748	0.0193987	1.13037	A6QLT7_BOVIN	exocyst complex component 6 [Source:RefSeq peptide;Acc:NP_001095355]
ENSBTAG00000000738	554.974	343.161	766.787	2.23448	1.15994	0.00301206	0.0798748	0.66457	12.5631	DAPK1	.
505542	6.1602	10.7807	1.53968	0.142818	-2.80775	0.00301958	0.0799872	2.69887	0.363394	MSI2	PREDICTED: Bos taurus musashi 2 (MSI2)
ENSBTAG00000015810	10.314	2.99181	17.6362	5.89484	2.55945	0.00302249	0.0799916	0.377711	0.328071	PLET1_BOVIN	Placenta-expressed transcript 1 protein Precursor [Source:UniProtKB/Swiss-Prot;Acc:A5D7U1]
ENSBTAG00000039120	2.06185	4.1237	0	0	NA	0.0030264	0.0800224	2.63169	0	LOC509128	.
ENSBTAG00000006039	25.9343	39.2075	12.661	0.322923	-1.63074	0.00303388	0.0800747	3.2453	0.320395	GDIR2_BOVIN	Rho GDP-dissociation inhibitor 2 (Rho GDI 2)(Rho-GDI beta)(Ly-GDI)(D4-GDP-dissociation inhibitor)(D4-GDI) [Source:UniProtKB/Swiss-Prot;Acc:Q9TU03]
ENSBTAG00000037488	82.1707	47.254	117.087	2.47783	1.30908	0.00303336	0.0800747	0.319253	0.21507	JRKL	.
ENSBTAG00000038800	2.04642	4.09284	0	0	NA	0.00303833	0.0801194	1.68997	0	.	.
ENSBTAG00000010786	15.4789	24.2799	6.67796	0.27504	-1.86229	0.00304874	0.0803066	1.32044	0.401231	A6QNY2_BOVIN	transforming, acidic coiled-coil containing protein 2 [Source:RefSeq peptide;Acc:NP_001095629]
ENSBTAG00000004772	1193.05	800.891	1585.21	1.97931	0.984996	0.00305094	0.0803066	0.592964	7.05573	THEM4_BOVIN	Thioesterase superfamily member 4 [Source:UniProtKB/Swiss-Prot;Acc:A1A4L1]
ENSBTAG00000016979	995.176	692.327	1298.03	1.87487	0.906794	0.0030544	0.080325	0.656798	0.234952	Q2KIR5_BOVIN	phosphate cytidylyltransferase 1, choline, alpha [Source:RefSeq peptide;Acc:NP_001098522]
ENSBTAG00000032007	8.48573	13.6029	3.36859	0.247638	-2.01369	0.00305748	0.0803334	0.448328	0.231686	LRP11	.
ENSBTAG00000019134	6.50714	11.2387	1.77557	0.157987	-2.66212	0.0030741	0.0806971	0.567926	0.480672	NEK5	NIMA (never in mitosis gene a)-related kinase 5 [Source:HGNC Symbol;Acc:7748]
ENSBTAG00000014831	26.9315	38.2064	15.6566	0.40979	-1.28704	0.00308728	0.0809703	3.26432	0.957142	PPR3C_BOVIN	Protein phosphatase 1 regulatory subunit 3C (Protein phosphatase 1 regulatory subunit 5)(PP1 subunit R5)(Protein targeting to glycogen)(PTG) [Source:UniProtKB/Swiss-Prot;Acc:Q0VCR4]
ENSBTAG00000004518	32.6036	13.8999	51.3074	3.69121	1.88409	0.00309114	0.0809985	0.648161	0.551416	GRHL2	.
ENSBTAG00000011375	1.96929	3.93858	0	0	NA	0.00309822	0.081038	1.55994	0	SHC3	.
ENSBTAG00000020793	3736.01	4655.88	2816.15	0.604858	-0.725331	0.00309796	0.081038	1.21049	1.21846	KCNA4_BOVIN	Potassium voltage-gated channel subfamily A member 4 (Voltage-gated potassium channel subunit Kv1.4)(BAK4) [Source:UniProtKB/Swiss-Prot;Acc:Q05037]
617881	18.3788	27.6488	9.10887	0.329449	-1.60187	0.00310677	0.0811297	0.0367431	0.383332	F13A1	Transglutaminase family, C-terminal ig like domain;
ENSBTAG00000005234	229.61	306.823	152.397	0.496694	-1.00957	0.00310795	0.0811297	2.54371	0.159761	Q29RK7_BOVIN	LY6/PLAUR domain containing 1 [Source:RefSeq peptide;Acc:NP_001039824]
ENSBTAG00000006050	5260.47	6450.54	4070.39	0.631015	-0.664253	0.00311566	0.0811297	2.57407	0.559034	BOLA1_BOVIN	BolA-like protein 1 [Source:UniProtKB/Swiss-Prot;Acc:Q3T138]
ENSBTAG00000000403	61.7294	31.0649	92.3939	2.97423	1.57251	0.00311499	0.0811297	0.755563	0.314074	LOC509911	.
ENSBTAG00000021657	2.62543	0	5.25085	NA	NA	0.00311372	0.0811297	0	4.21512	CACNG6	.
281152	1325.93	859.196	1792.66	2.08643	1.06104	0.00312876	0.0813254	1.36335	2.33896	FASN	Dehydrogenases with different specificities
ENSBTAG00000021082	84.6755	45.669	123.682	2.70823	1.43735	0.00312839	0.0813254	0.494211	0.184863	TM125_BOVIN	Transmembrane protein 125 [Source:UniProtKB/Swiss-Prot;Acc:Q2HJ59]
282191	195.307	260.034	130.581	0.502167	-0.993759	0.00316308	0.0821442	0.656984	1.0902	COL4A1	C-terminal tandem repeated domain in type 4
ENSBTAG00000037539	18.8285	27.7033	9.95365	0.359295	-1.47676	0.00317328	0.0823355	1.02955	0.117017	A7MBB0_BOVIN	vascular cell adhesion molecule 1 [Source:RefSeq peptide;Acc:NP_001094628]
ENSBTAG00000023172	251.644	168.742	334.545	1.98259	0.987384	0.00317921	0.082416	0.436083	0.766482	LOC521706	.
616999	1.85576	3.71153	0	0	NA	0.00318611	0.0824481	0.486968	0	LOC616999	The sequence of the transcript was modified to
ENSBTAG00000005616	1.85576	3.71153	0	0	NA	0.00318611	0.0824481	0.486968	0	BRS3	.
532276	8.73602	1.80203	15.67	8.69575	3.12031	0.00319571	0.0826229	0.369002	1.17446	KIF16B	PREDICTED: Bos taurus kinesin family member 16B (KIF16B)
530550	16.7486	6.80747	26.6897	3.92065	1.97109	0.00321161	0.0829605	0.239464	0.215787	ARHGAP28	PREDICTED: Bos taurus Rho GTPase activating protein 28 (ARHGAP28)
618635	886.445	1070.47	702.419	0.656177	-0.607842	0.00321903	0.0830784	6.673	2.90622	LOC618635	PREDICTED: Bos taurus mucin 6 gastric-like (LOC618635), partial
ENSBTAG00000004414	1.05119	2.10237	0	0	NA	0.00324492	0.0831991	1.40809	0	SLC30A10	.
ENSBTAG00000005433	1.05119	2.10237	0	0	NA	0.00324492	0.0831991	1.40809	0	LOC787021	PREDICTED: Bos taurus misc_RNA (LOC787021), miscRNA. [Source:RefSeq DNA;Acc:XR_028474]
ENSBTAG00000011254	1.05119	2.10237	0	0	NA	0.00324492	0.0831991	1.40809	0	OR2Z1	.
ENSBTAG00000040090	1.05119	2.10237	0	0	NA	0.00324492	0.0831991	1.40809	0	LOC505546	.
ENSBTAG00000044253	1.05119	2.10237	0	0	NA	0.00324492	0.0831991	1.40809	0	SCARNA18	small Cajal body-specific RNA 18 [Source:RFAM;Acc:RF00283]
ENSBTAG00000011862	3.30649	6.14121	0.471781	0.0768222	-3.70233	0.00324943	0.0831991	0.964583	0.219138	PCDH20	.
512960	160.08	219.609	100.552	0.457869	-1.12699	0.00323084	0.0831991	3.24148	0.441491	CCNG2	PREDICTED: Bos taurus cyclin G2 (CCNG2) partial
ENSBTAG00000038439	3310.57	4087.76	2533.38	0.619747	-0.690248	0.00324534	0.0831991	0.702666	5.57009	H10_BOVIN	Histone H1.0 (Histone H1(0)) [Source:UniProtKB/Swiss-Prot;Acc:Q0IIJ2]
ENSBTAG00000015460	7.54158	2.36798	12.7152	5.36964	2.42483	0.00324737	0.0831991	0.292083	0.343721	TP63	.
ENSBTAG00000011666	7.78632	12.4213	3.15136	0.253707	-1.97877	0.00325366	0.0832343	1.63641	0.126863	A4FUH4_BOVIN	thyroid hormone-responsive protein [Source:RefSeq peptide;Acc:NP_001035623]
ENSBTAG00000020667	7.33155	11.9667	2.69642	0.225327	-2.14991	0.00326005	0.0833244	0.0641809	0.0397606	KCNQ3_BOVIN	Potassium voltage-gated channel subfamily KQT member 3 (Voltage-gated potassium channel subunit Kv7.3)(Potassium channel subunit alpha KvLQT3)(KQT-like 3) [Source:UniProtKB/Swiss-Prot;Acc:P58126]
ENSBTAG00000017280	334.194	427.191	241.198	0.564614	-0.824664	0.00326397	0.0833516	3.86784	0.73617	CO3_BOVIN	Complement C3 Precursor [Contains Complement C3 beta chain;Complement C3 alpha chain;C3a anaphylatoxin;Complement C3b alpha' chain;Complement C3c alpha' chain fragment 1;Complement C3dg fragment;Complement C3g fragment;Complement C3d fragment;Complement C
ENSBTAG00000021066	1.74223	3.48447	0	0	NA	0.00327123	0.0834621	0.190221	0	CAPN11	.
ENSBTAG00000010345	168.388	95.0309	241.745	2.54385	1.34702	0.00327403	0.0834621	1.39831	2.20908	XPNPEP2	.
407110	638.895	867.296	410.495	0.473304	-1.07916	0.00328283	0.083613	2.84393	2.20913	IL13RA1	PREDICTED: Bos taurus interleukin 13 receptor alpha 1 (IL13RA1),
ENSBTAG00000037549	240.963	155.156	326.77	2.10607	1.07456	0.00328658	0.0836354	0.209055	1.40356	MBLC1_BOVIN	Metallo-beta-lactamase domain-containing protein 1 (EC 3.-.-.-) [Source:UniProtKB/Swiss-Prot;Acc:Q2HJB0]
ENSBTAG00000017263	549.302	733.547	365.056	0.497659	-1.00677	0.0033189	0.0843105	3.6217	0.004117	Q0VCQ3_BOVIN	MAX interactor 1 [Source:RefSeq peptide;Acc:NP_001069799]
534524	1212.72	836.388	1589.04	1.89989	0.925914	0.00331849	0.0843105	0.254052	2.71121	DMXL1	PREDICTED: Bos taurus Dmx-like 1 (DMXL1)
ENSBTAG00000017664	15.0997	23.7091	6.49034	0.273748	-1.86908	0.00333279	0.0845159	2.08723	0.0771615	HGF_BOVIN	Hepatocyte growth factor Precursor (Scatter factor)(SF)(Hepatopoeitin-A) [Contains Hepatocyte growth factor alpha chain;Hepatocyte growth factor beta chain] [Source:UniProtKB/Swiss-Prot;Acc:Q76BS1]
ENSBTAG00000004976	81.0037	111.907	50.1003	0.447695	-1.15941	0.00333076	0.0845159	0.379806	0.33818	A7E3U1_BOVIN	cell division cycle associated 7-like [Source:RefSeq peptide;Acc:NP_001098447]
ENSBTAG00000017864	345.482	202.723	488.241	2.40842	1.26808	0.00333595	0.0845224	2.57239	0.0127489	A6QQJ3_BOVIN	peripherin [Source:RefSeq peptide;Acc:NP_001095848]
100298818	74.6193	104.738	44.5006	0.424875	-1.23489	0.00333892	0.084524	1.30767	0.332586	LOC100298818	The sequence of the transcript was modified to
ENSBTAG00000018774	200.128	119.172	281.084	2.35865	1.23796	0.00334244	0.0845395	0.639059	0.0389923	Q3SX34_BOVIN	NUAK family, SNF1-like kinase, 2 [Source:RefSeq peptide;Acc:NP_001073065]
ENSBTAG00000016276	50.8728	70.0627	31.6828	0.452206	-1.14495	0.00336817	0.0849689	1.30325	0.151134	HUTH_BOVIN	Histidine ammonia-lyase (Histidase)(EC 4.3.1.3) [Source:UniProtKB/Swiss-Prot;Acc:A7YWP4]
ENSBTAG00000008862	7303.92	5208.08	9399.75	1.80484	0.851869	0.00336305	0.0849689	0.0866218	6.22792	GOLGB1	.
ENSBTAG00000001081	217.884	121.283	314.484	2.59297	1.37461	0.00336806	0.0849689	1.93643	2.14883	Q3MHW8_BOVIN	PALLD protein Fragment [Source:UniProtKB/TrEMBL;Acc:Q3MHW8]
ENSBTAG00000003774	38.5512	53.8653	23.2372	0.431394	-1.21292	0.00337475	0.0849878	0.410783	0.316207	Q2KIH5_BOVIN	complement component 8, alpha polypeptide [Source:RefSeq peptide;Acc:NP_001039750]
534069	87.9555	52.3172	123.594	2.36239	1.24025	0.00337471	0.0849878	0.143091	3.76367	TGFB2	TGF-beta propeptide; Region: TGFb_propeptide;
515372	415.021	272.994	557.048	2.04051	1.02893	0.003386	0.0851973	0.52479	2.16806	TMEM139	upstream in-frame stop codon
787830	1.18014	2.36028	0	0	NA	0.00341052	0.0855923	0.718871	0	LOC787830	PREDICTED: Bos taurus cOR56B2 olfactory receptor family 56
540672	4319.43	5369.06	3269.8	0.609008	-0.715466	0.0034092	0.0855923	1.41436	2.8535	CDH12	PREDICTED: Bos taurus cadherin 12 type 2 (N-cadherin 2) (CDH12),
ENSBTAG00000002880	384.882	236.203	533.561	2.25891	1.17563	0.00340764	0.0855923	1.39804	0.759081	Q0VCF1_BOVIN	sorbin and SH3 domain containing 1 [Source:RefSeq peptide;Acc:NP_001068637]
ENSBTAG00000019529	3.16211	5.85244	0.471781	0.0806126	-3.63285	0.0034163	0.0856634	0.589424	0.229033	C7EXK4_BOVIN	ATP8A2 [Source:UniProtKB/TrEMBL;Acc:C7EXK4]
ENSBTAG00000034743	7.09245	11.6779	2.50697	0.214676	-2.21977	0.00342436	0.0857179	0.0313877	0.37052	LOC615374	.
ENSBTAG00000031682	34.9549	51.0773	18.8325	0.368706	-1.43946	0.00342313	0.0857179	0.244395	0.41326	A7E3C3_BOVIN	ZNF484 protein Fragment [Source:UniProtKB/TrEMBL;Acc:A7E3C3]
ENSBTAG00000016137	42.1976	62.0962	22.2991	0.359105	-1.47752	0.00342821	0.0857406	0.852827	1.11519	ZNF608	.
ENSBTAG00000043950	45.8047	23.7714	67.838	2.85376	1.51287	0.00343154	0.0857503	0.178186	0.789629	LOC537291	.
ENSBTAG00000005230	1.45347	2.90695	0	0	NA	0.00344052	0.085871	0.0743865	0	SHOX2	short stature homeobox 2 [Source:HGNC Symbol;Acc:10854]
ENSBTAG00000032262	2.30043	4.33536	0.265504	0.0612415	-4.02935	0.00344227	0.085871	0.684053	0.126768	LOC787810	.
ENSBTAG00000013555	1.33995	2.67989	0	0	NA	0.00346406	0.0859726	0.460696	0	ACVR1B	.
ENSBTAG00000037676	1.33995	2.67989	0	0	NA	0.00346406	0.0859726	0.460696	0	OR51F1	.
ENSBTAG00000018311	9.10534	14.246	3.96471	0.278304	-1.84527	0.00344952	0.0859726	0.487001	0.123325	LOC784285	.
ENSBTAG00000043582	1424.71	1718.19	1131.23	0.658383	-0.603001	0.00345595	0.0859726	0.729739	8.7987	.	.
ENSBTAG00000004259	341.291	201.563	481.02	2.38645	1.25487	0.00346166	0.0859726	2.06152	1.55554	HPCL1_BOVIN	Hippocalcin-like protein 1 (Neurocalcin-gamma) [Source:UniProtKB/Swiss-Prot;Acc:P29105]
ENSBTAG00000014567	71.056	36.6628	105.449	2.87619	1.52416	0.00345251	0.0859726	0.6563	1.06032	MYLK_BOVIN	Myosin light chain kinase, smooth muscle (MLCK)(EC 2.7.11.18)(Telokin) [Source:UniProtKB/Swiss-Prot;Acc:Q28824]
ENSBTAG00000013801	10.1765	16.637	3.71604	0.223359	-2.16256	0.00346954	0.086035	1.06591	0.520202	PBX1	.
ENSBTAG00000039756	3.38466	5.93731	0.832007	0.140132	-2.83514	0.00347737	0.086156	0.992128	0.135076	OR10A7	.
524255	34.3312	16.7721	51.8903	3.09385	1.6294	0.00348724	0.0863269	0.272965	0.698022	FZD7	Frizzled/Smoothened family membrane region; Region:
ENSBTAG00000006821	88.0301	122.394	53.6658	0.438467	-1.18946	0.00350321	0.0866487	1.34057	0.854155	PECR	peroxisomal trans-2-enoyl-CoA reductase [Source:HGNC Symbol;Acc:18281]
ENSBTAG00000015874	993.839	1298.98	688.7	0.530186	-0.915429	0.00350657	0.0866582	2.03868	0.0183989	CASP3_BOVIN	Caspase-3 Precursor (CASP-3)(EC 3.4.22.56) [Contains Caspase-3 subunit p17;Caspase-3 subunit p12] [Source:UniProtKB/Swiss-Prot;Acc:Q08DY9]
790874	216.697	292.338	141.056	0.482511	-1.05137	0.00354125	0.0872929	0.23169	1.87006	NOVA1	PREDICTED: Bos taurus RNA-binding protein Nova-1-like (NOVA1)
ENSBTAG00000025430	241.55	152.13	330.971	2.17558	1.1214	0.00354097	0.0872929	0.311412	2.50534	.	.
514634	35.1959	16.0253	54.3665	3.39253	1.76236	0.00353846	0.0872929	0.59274	3.58449	CLDN23	PREDICTED: Bos taurus claudin 23-like transcript variant 1
ENSBTAG00000007649	8656.71	6633.98	10679.4	1.60981	0.68689	0.00355085	0.0874553	6.92319	0.282976	Q2TBP3_BOVIN	TM2 domain containing 3 [Source:RefSeq peptide;Acc:NP_001035608]
ENSBTAG00000018403	14.4394	22.2769	6.6019	0.296356	-1.7546	0.00356805	0.0877305	2.58884	0.227715	ARHGAP9	.
538275	27660.5	34703.6	20617.5	0.594102	-0.751216	0.00356575	0.0877305	1.69299	1.01206	SHB	PREDICTED: Bos taurus Src homology 2 domain containing adaptor
ENSBTAG00000044174	2.1721	4.1083	0.23589	0.057418	-4.12235	0.00358821	0.0881519	0.402066	0.111557	C11orf20	chromosome 11 open reading frame 20 [Source:HGNC Symbol;Acc:19231]
ENSBTAG00000005354	795.766	529.526	1062.01	2.00558	1.00402	0.0036011	0.088394	1.31553	2.01627	A6QP40_BOVIN	leucine rich repeat (in FLII) interacting protein 1 [Source:RefSeq peptide;Acc:NP_001095778]
ENSBTAG00000005397	4610.18	3364.16	5856.2	1.74076	0.799716	0.00363799	0.0892243	0.0397789	0.984999	MCP_BOVIN	Membrane cofactor protein Precursor (CD46 antigen) [Source:UniProtKB/Swiss-Prot;Acc:Q6VE48]
ENSBTAG00000001712	480.345	612.584	348.106	0.568259	-0.81538	0.00364896	0.0894179	1.69642	0.742161	Q1JQ95_BOVIN	CKLF-like MARVEL transmembrane domain containing 7 [Source:RefSeq peptide;Acc:NP_001069428]
ENSBTAG00000010913	8.76396	2.53333	14.9946	5.91893	2.56534	0.00365483	0.0894866	0.445416	4.81504	SRXN1	.
100336046	24.4439	35.4994	13.3884	0.377143	-1.40682	0.00367352	0.0898686	0.0407537	0.294551	LOC100336046	The sequence of the transcript was modified to
ENSBTAG00000040575	70.3162	96.5707	44.0617	0.456264	-1.13206	0.00368877	0.0901058	1.42181	1.38526	KCTD5_BOVIN	BTB/POZ domain-containing protein KCTD5 [Source:UniProtKB/Swiss-Prot;Acc:A5PKG7]
ENSBTAG00000011554	131.13	176.497	85.7626	0.485916	-1.04122	0.00370147	0.0901058	0.867748	0.115474	SURF6_BOVIN	Surfeit locus protein 6 [Source:UniProtKB/Swiss-Prot;Acc:Q0VCY3]
ENSBTAG00000032739	42.9101	55.0604	30.7597	0.558654	-0.839972	0.00370021	0.0901058	2.61586	7.05189	.	.
100138186	9029.11	11033.7	7024.49	0.636637	-0.651457	0.00370179	0.0901058	1.41041	1.55677	SPATA1	PREDICTED: Bos taurus spermatogenesis associated 1 (SPATA1)
ENSBTAG00000015354	3274.74	2322.76	4226.72	1.8197	0.863698	0.00369838	0.0901058	0.978417	0.238337	ZDHC9_BOVIN	Palmitoyltransferase ZDHHC9 (EC 2.3.1.-)(Zinc finger DHHC domain-containing protein 9)(DHHC-9) [Source:UniProtKB/Swiss-Prot;Acc:Q58DA8]
ENSBTAG00000017660	26.4815	12.9872	39.9757	3.07808	1.62203	0.00369718	0.0901058	1.08713	2.42099	.	.
537776	3162.42	3888.05	2436.79	0.626737	-0.674067	0.00370898	0.0902054	1.31845	3.86288	LOC537776	PREDICTED: Bos taurus hypothetical LOC537776 (LOC537776) partial
ENSBTAG00000008467	58.9554	82.1644	35.7465	0.43506	-1.20071	0.00371989	0.0902186	0.603772	0.719463	LOC515853	.
ENSBTAG00000004995	1766.31	1294.66	2237.97	1.72862	0.789617	0.00371615	0.0902186	2.58103	1.35209	C1GLT_BOVIN	Glycoprotein-N-acetylgalactosamine 3-beta-galactosyltransferase 1 (EC 2.4.1.122)(Core 1 beta1,3-galactosyltransferase 1)(Core 1 beta3-Gal-T1)(C1GalT1)(Core 1 UDP-galactose:N-acetylgalactosamine-alpha-R beta 1,3-galactosyltransferase 1)(Core 1 O-glycan T-s
ENSBTAG00000005371	727.336	484.735	969.937	2.00096	1.00069	0.00371962	0.0902186	0.138862	1.68502	GPT_BOVIN	UDP-N-acetylglucosamine--dolichyl-phosphate N-acetylglucosaminephosphotransferase (EC 2.7.8.15)(N-acetylglucosamine-1-phosphate transferase)(GlcNAc-1-P transferase)(G1PT)(GPT) [Source:UniProtKB/Swiss-Prot;Acc:Q5EA65]
517113	10.7185	4.26977	17.1673	4.02066	2.00743	0.00372192	0.0902186	0.322813	0.222255	DHTKD1	PREDICTED: Bos taurus dehydrogenase E1 and transketolase domain
ENSBTAG00000006987	460.987	291.036	630.938	2.16791	1.1163	0.00374934	0.0908076	0.883091	3.0329	A5D7K4_BOVIN	LAG1 longevity assurance homolog 3 [Source:RefSeq peptide;Acc:NP_001092859]
100336745	55.9106	30.7293	81.0919	2.63892	1.39994	0.00375406	0.0908465	0.131947	0.954315	LOC100336745	PREDICTED: Bos taurus hypothetical protein LOC100336745
539465	16.8772	7.55034	26.2042	3.47059	1.79518	0.00377256	0.0912182	0.00585676	0.16214	SLC7A1	Transmembrane amino acid transporter protein;
ENSBTAG00000001013	706.312	470.265	942.358	2.00389	1.0028	0.00377756	0.0912635	0.513212	1.44774	SLC30A5	.
786591	291.287	397.744	184.83	0.464697	-1.10564	0.00380229	0.0917846	1.78628	1.58142	LOC786591	PREDICTED: Bos taurus Rho-type GTPase-activating protein FLJ32810
ENSBTAG00000008683	843.451	589.806	1097.1	1.8601	0.895377	0.00381691	0.0920276	0.00741721	0.652522	LDHA_BOVIN	L-lactate dehydrogenase A chain (LDH-A)(EC 1.1.1.27)(LDH muscle subunit)(LDH-M) [Source:UniProtKB/Swiss-Prot;Acc:P19858]
ENSBTAG00000016250	152.414	93.473	211.355	2.26114	1.17705	0.00381868	0.0920276	0.00229401	1.79518	Q32KX3_BOVIN	AKTIP protein [Source:UniProtKB/TrEMBL;Acc:Q32KX3]
ENSBTAG00000012863	135.722	73.3806	198.064	2.69913	1.43249	0.00382577	0.0921223	1.27211	1.81489	Q3SZL1_BOVIN	Glycerophosphodiester phosphodiesterase domain containing 2 [Source:UniProtKB/TrEMBL;Acc:Q3SZL1]
ENSBTAG00000020133	1246.86	908.764	1584.96	1.74408	0.802468	0.00383948	0.0923759	0.329668	0.303889	A5D7T5_BOVIN	protein phosphatase 3, catalytic subunit, gamma isoform [Source:RefSeq peptide;Acc:NP_001091545]
530549	17.3616	26.6171	8.10608	0.304544	-1.71528	0.00384493	0.0924308	1.34375	0.302253	EFHB	PREDICTED: Bos taurus EF-hand domain family member B (EFHB),
ENSBTAG00000009844	789.461	569.5	1009.42	1.77247	0.825763	0.00384835	0.0924366	0.556333	1.63149	Q3ZC35_BOVIN	cysteine-rich, angiogenic inducer, 61 [Source:RefSeq peptide;Acc:NP_001029512]
ENSBTAG00000021964	144.777	197.32	92.2337	0.467433	-1.09717	0.00385893	0.0925127	2.99062	0.0621891	A6H7H6_BOVIN	cadherin 17 [Source:RefSeq peptide;Acc:NP_001092372]
ENSBTAG00000000758	322.619	423.841	221.396	0.522356	-0.936894	0.00386105	0.0925127	0.231556	1.74559	TM206_BOVIN	Transmembrane protein 206 [Source:UniProtKB/Swiss-Prot;Acc:Q2KHV2]
ENSBTAG00000027924	8960.09	6651.92	11268.3	1.69399	0.760421	0.00385547	0.0925127	0.345398	0.860081	A4IFN6_BOVIN	sorting nexin 18 [Source:RefSeq peptide;Acc:NP_001077200]
ENSBTAG00000008078	87.4103	123.625	51.1956	0.41412	-1.27188	0.00386933	0.0926348	4.52222	0.331725	Q2KIJ4_BOVIN	hypothetical protein LOC540154 [Source:RefSeq peptide;Acc:NP_001073779]
ENSBTAG00000008734	431.838	276.526	587.15	2.12331	1.08632	0.00388423	0.0929152	0.795211	0.10323	P20D1_BOVIN	Probable carboxypeptidase PM20D1 Precursor (EC 3.4.17.-)(Peptidase M20 domain-containing protein 1) [Source:UniProtKB/Swiss-Prot;Acc:Q2T9M7]
ENSBTAG00000039818	4.71872	8.40505	1.0324	0.122831	-3.02525	0.00390356	0.0933009	0.75673	0.253097	.	.
ENSBTAG00000011105	6826.86	8906.72	4747	0.532969	-0.907876	0.00393259	0.0939176	4.08211	0.0760175	S38A2_BOVIN	Sodium-coupled neutral amino acid transporter 2 (Amino acid transporter A2)(System A amino acid transporter 2)(System N amino acid transporter 2)(System A transporter 1)(Solute carrier family 38 member 2)(Protein 40-9-1) [Source:UniProtKB/Swiss-Prot;Acc:A
ENSBTAG00000039201	1.83198	3.30373	0.360226	0.109036	-3.19712	0.00394196	0.0940643	2.11208	0.245971	LOC525099	.
ENSBTAG00000009521	142.123	194.802	89.4439	0.459152	-1.12295	0.00397933	0.0948782	0.604742	0.620544	A6QNV5_BOVIN	zinc finger protein 565 [Source:RefSeq peptide;Acc:NP_001095686]
ENSBTAG00000030222	189.546	242.279	136.813	0.564691	-0.824467	0.00398556	0.0949489	2.98449	0.291469	LMBL2_BOVIN	Lethal(3)malignant brain tumor-like protein 2 (L(3)mbt-like protein 2) [Source:UniProtKB/Swiss-Prot;Acc:Q1JQD9]
ENSBTAG00000017437	219.033	291.754	146.313	0.501494	-0.995696	0.0040055	0.0953461	1.8637	0.32077	Q29RJ8_BOVIN	amyotrophic lateral sclerosis 2 (juvenile) chromosome region, candidate 4 [Source:RefSeq peptide;Acc:NP_001039665]
789476	128.785	165.44	92.1305	0.556881	-0.84456	0.0040225	0.0956725	2.00361	0.125015	LOC789476	PREDICTED: Bos taurus signal transducer and activator of
ENSBTAG00000017564	73.0999	37.7682	108.431	2.87097	1.52154	0.00403332	0.0958515	0.624998	1.99633	Q32WS5_BOVIN	Cingulin Fragment [Source:UniProtKB/TrEMBL;Acc:Q32WS5]
ENSBTAG00000011580	574.192	345.625	802.76	2.32264	1.21576	0.00405116	0.0961553	3.88336	0.659684	DAG1_BOVIN	Dystroglycan Precursor (Dystrophin-associated glycoprotein 1) [Contains Alpha-dystroglycan(Alpha-DG);Beta-dystroglycan(Beta-DG)] [Source:UniProtKB/Swiss-Prot;Acc:O18738]
ENSBTAG00000009812	64.473	37.6669	91.2792	2.42333	1.27699	0.00405271	0.0961553	0.0634507	3.12985	CXCL6_BOVIN	C-X-C motif chemokine 6 Precursor (Small-inducible cytokine B6)(Granulocyte chemotactic protein 2)(GCP-2) [Source:UniProtKB/Swiss-Prot;Acc:P80221]
ENSBTAG00000003090	28.0288	41.4512	14.6064	0.352375	-1.50482	0.00405732	0.0961863	1.20807	1.03134	.	.
ENSBTAG00000012117	2623.97	1759.45	3488.48	1.98271	0.987472	0.00407002	0.0963358	1.88794	0.467004	VAS1_BOVIN	V-type proton ATPase subunit S1 Precursor (V-ATPase subunit S1)(Vacuolar proton pump subunit S1)(V-ATPase S1 accessory protein)(V-ATPase Ac45 subunit) [Source:UniProtKB/Swiss-Prot;Acc:P40682]
ENSBTAG00000010579	107.52	69.4392	145.6	2.0968	1.06819	0.00407686	0.0963358	0.953614	1.50969	Q08D92_BOVIN	acyl-Coenzyme A dehydrogenase, long chain [Source:RefSeq peptide;Acc:NP_001070404]
ENSBTAG00000007101	112.356	69.2287	155.483	2.24593	1.16731	0.00407669	0.0963358	0.355661	0.236342	TF_BOVIN	Tissue factor Precursor (TF)(Coagulation factor III)(CD142 antigen) [Source:UniProtKB/Swiss-Prot;Acc:P30931]
ENSBTAG00000026232	68.1508	35.8273	100.474	2.80441	1.48769	0.0040712	0.0963358	0.246857	3.32187	TP53INP1	.
ENSBTAG00000011154	133.443	83.438	183.448	2.19862	1.1366	0.00408536	0.0964583	0.483982	1.04179	SDC1_BOVIN	Syndecan-1 Precursor (SYND1)(CD138 antigen) [Source:UniProtKB/Swiss-Prot;Acc:Q08DZ5]
ENSBTAG00000014923	637.512	818.523	456.5	0.557712	-0.842407	0.00409412	0.0965868	0.355798	1.26942	Q32L13_BOVIN	Bardet-Biedl syndrome 2 [Source:RefSeq peptide;Acc:NP_001033249]
ENSBTAG00000030841	81.6636	46.6929	116.634	2.4979	1.32072	0.00409922	0.0966287	0.29331	2.3297	GCSH	.
ENSBTAG00000007863	388.049	526.1	249.998	0.475191	-1.07342	0.00411183	0.0968476	2.13067	1.261	A0JN67_BOVIN	glutaminase [Source:RefSeq peptide;Acc:NP_001071432]
ENSBTAG00000038981	8.93032	14.3154	3.54525	0.247654	-2.0136	0.00412848	0.0971612	0.0629533	0.38411	EMR4P	.
ENSBTAG00000005936	4.97244	8.31637	1.62852	0.195821	-2.35239	0.0041386	0.0972257	1.01967	0.0593822	DMC1	.
ENSBTAG00000004879	594.087	781.029	407.146	0.521294	-0.939831	0.00414108	0.0972257	0.999488	0.476373	A6QLP0_BOVIN	forkhead box O4 [Source:RefSeq peptide;Acc:NP_001094747]
100337507	43.7124	23.8832	63.5416	2.66051	1.4117	0.00414124	0.0972257	0.00370484	3.78434	LOC100337507	PREDICTED: Bos taurus hypothetical protein LOC100337507
ENSBTAG00000023007	14.0069	4.50508	23.5088	5.21828	2.38357	0.00422025	0.0990007	1.01737	0.33168	Q2KJ00_BOVIN	Similar to solute carrier family 5 (Sodium/glucose cotransporter), member 1 [Source:UniProtKB/TrEMBL;Acc:Q2KJ00]
537655	1007.05	736.971	1277.13	1.73295	0.793229	0.00422578	0.0990108	3.86129	3.25814	LOC537655	PREDICTED: Bos taurus dystrophin (LOC537655) partial
ENSBTAG00000033308	216.08	139.439	292.72	2.09927	1.06989	0.00422748	0.0990108	0.343249	4.51481	.	.
ENSBTAG00000006777	297.401	184.184	410.617	2.22939	1.15665	0.00425077	0.0994761	0.485761	1.26485	A5D7H0_BOVIN	TLC domain containing 1 [Source:RefSeq peptide;Acc:NP_001098512]
506406	523.137	364.684	681.591	1.86899	0.902261	0.00426372	0.0996991	0.180117	0.351721	GSR	glutathione-disulfide reductase, animal/bacterial;
ENSBTAG00000008913	70.7243	100.549	40.8998	0.406765	-1.29773	0.00428252	0.0998979	1.34236	1.78194	TMM98_BOVIN	Transmembrane protein 98 [Source:UniProtKB/Swiss-Prot;Acc:Q2HJB9]
ENSBTAG00000004735	222.94	302.52	143.36	0.473885	-1.07739	0.00428081	0.0998979	0.963208	1.20136	CCNE1	.
534295	221.059	146.734	295.385	2.01307	1.0094	0.00427962	0.0998979	0.134948	1.09509	LOC534295	PREDICTED: Bos taurus hypothetical LOC534295 transcript variant 1
ENSBTAG00000005016	4902.8	3564.22	6241.38	1.75112	0.808279	0.00428634	0.0999071	0.0187026	0.143436	AP3B1_BOVIN	AP-3 complex subunit beta-1 (Adapter-related protein complex 3 subunit beta-1)(Adaptor protein complex AP-3 subunit beta-1)(Beta-3A-adaptin)(Clathrin assembly protein complex 3 beta-1 large chain) [Source:UniProtKB/Swiss-Prot;Acc:Q32PG1]
ENSBTAG00000000054	2.33071	0	4.66143	NA	NA	0.00429857	0.100112	0	0.96679	SNAPC4	small nuclear RNA activating complex, polypeptide 4, 190kDa [Source:HGNC Symbol;Acc:11137]
ENSBTAG00000003444	160.592	101.546	219.639	2.16295	1.113	0.00430993	0.100296	0.244172	1.06367	SYDE2	.
511594	56.3957	30.1252	82.6662	2.74409	1.45633	0.00432972	0.100676	0.540767	0.546305	IGSF5	PREDICTED: Bos taurus immunoglobulin superfamily member 5-like
100336206	15.4555	23.2826	7.62842	0.327645	-1.60979	0.00433985	0.100831	0.000478757	0.377754	LOC100336206	PREDICTED: Bos taurus rCG36889-like (LOC100336206)
ENSBTAG00000004401	11.2067	17.9305	4.48293	0.250018	-1.9999	0.0043533	0.101063	0.35996	0.60546	UGGT2	.
ENSBTAG00000034626	6582.43	7925.73	5239.12	0.661027	-0.59722	0.00439761	0.102011	0.703063	2.69067	Q0II57_BOVIN	F-box only protein 16 [Source:RefSeq peptide;Acc:NP_001071587]
ENSBTAG00000018000	1308.68	878.473	1738.88	1.97944	0.98509	0.00440402	0.102078	0.941312	0.275654	Q17QK0_BOVIN	ceroid-lipofuscinosis, neuronal 3 [Source:RefSeq peptide;Acc:NP_001068642]
ENSBTAG00000039621	8.36076	13.4645	3.25704	0.241898	-2.04753	0.00441681	0.102293	0.613134	0.110361	.	.
100296618	8.3435	13.0215	3.66554	0.2815	-1.8288	0.00442892	0.102329	0.145291	0.335987	LOC100296618	PREDICTED: Bos taurus mCG55370-like (LOC100296618)
ENSBTAG00000003282	49929	61106.4	38751.6	0.634165	-0.65707	0.00442371	0.102329	1.72023	0.574307	A2VDW7_BOVIN	organic anion transporting polypeptide A [Source:RefSeq peptide;Acc:NP_777079]
ENSBTAG00000021923	1697.72	1184.41	2211.04	1.8668	0.900564	0.00442749	0.102329	0.00570363	8.90363	DSG2	.
ENSBTAG00000017970	1378.59	881.955	1875.23	2.12622	1.08829	0.00443277	0.102337	2.68904	2.74486	Q08DQ6_BOVIN	zyxin [Source:RefSeq peptide;Acc:NP_001071569]
614540	334.551	448.24	220.861	0.492729	-1.02113	0.00445224	0.102624	2.6765	0.0762732	TIAL1	PREDICTED: Bos taurus TIA1 cytotoxic granule-associated RNA binding
ENSBTAG00000002349	1028.52	1307.1	749.952	0.573755	-0.801494	0.00445043	0.102624	0.908994	0.624374	STX1B_BOVIN	Syntaxin-1B (Syntaxin-1B2)(Synaptocanalin I) [Source:UniProtKB/Swiss-Prot;Acc:P61267]
ENSBTAG00000021908	3.03947	5.10576	0.973175	0.190603	-2.39135	0.00445748	0.102663	3.09372	0.280382	.	.
ENSBTAG00000013185	50.7358	25.8781	75.5934	2.92114	1.54653	0.00446592	0.102776	0.393148	8.84086	TIMD4	T-cell immunoglobulin and mucin domain containing 4 [Source:RefSeq peptide;Acc:NP_001068788]
ENSBTAG00000007808	32.6596	47.4193	17.8999	0.377481	-1.40552	0.00447412	0.102883	0.425044	0.413903	ANTXR1	.
ENSBTAG00000015119	39.9342	21.2689	58.5995	2.75517	1.46214	0.00449226	0.103219	0.0797884	0.173032	SIK3	SIK family kinase 3 [Source:HGNC Symbol;Acc:29165]
ENSBTAG00000016845	311.917	199.422	424.412	2.12821	1.08964	0.00450133	0.103346	0.269111	0.5871	GALNT7	.
ENSBTAG00000006735	16.3729	24.7148	8.03104	0.324949	-1.62172	0.00451058	0.103477	0.432224	0.252118	STAC_BOVIN	SH3 and cysteine-rich domain-containing protein (Src homology 3 and cysteine-rich domain-containing protein) [Source:UniProtKB/Swiss-Prot;Acc:A0JNJ1]
541268	34.3063	17.2648	51.3479	2.97415	1.57248	0.00452079	0.103629	0.0525207	0.390674	DAB2IP	Domain of unknown function (DUF3498); Region:
ENSBTAG00000001212	1784.66	1257.9	2311.42	1.83753	0.877767	0.00454932	0.104119	0.293697	0.497424	SSRB_BOVIN	Translocon-associated protein subunit beta Precursor (TRAP-beta)(Signal sequence receptor subunit beta)(SSR-beta) [Source:UniProtKB/Swiss-Prot;Acc:Q5E9E4]
ENSBTAG00000006762	72.5426	38.4538	106.631	2.77298	1.47144	0.0045491	0.104119	0.894539	0.173103	A4IFR5_BOVIN	SH3 domain containing ring finger 2 [Source:RefSeq peptide;Acc:NP_001077222]
ENSBTAG00000017831	1390.99	961.422	1820.56	1.89361	0.921139	0.00455549	0.104179	0.79065	2.22662	ERLN2_BOVIN	Erlin-2 (Endoplasmic reticulum lipid raft-associated protein 2)(Stomatin-prohibitin-flotillin-HflC/K domain-containing protein 2)(SPFH domain-containing protein 2) [Source:UniProtKB/Swiss-Prot;Acc:Q1RMU4]
ENSBTAG00000018972	3819	2733.56	4904.43	1.79416	0.843307	0.00456736	0.104286	0.554668	0.854856	A5D7A2_BOVIN	glycyl-tRNA synthetase [Source:RefSeq peptide;Acc:NP_001091035]
783970	51.1286	28.8275	73.4298	2.54722	1.34892	0.00456611	0.104286	0.399485	0.0800413	EXTL3	Afadin- and alpha -actinin-Binding; Region: ADIP;
ENSBTAG00000014713	83.0001	117.144	48.856	0.417058	-1.26168	0.00458566	0.104622	6.6938	0.0790562	Q0P5D6_BOVIN	retinoic acid receptor responder (tazarotene induced) 1 [Source:RefSeq peptide;Acc:NP_001068898]
ENSBTAG00000012444	338.729	434.713	242.745	0.558404	-0.840618	0.00460175	0.104907	0.936602	3.01343	Q75PQ9_BOVIN	ADAM metallopeptidase domain 12 [Source:RefSeq peptide;Acc:NP_001001156]
ENSBTAG00000005968	15.8776	6.6609	25.0943	3.7674	1.91357	0.00463446	0.10557	0.0312521	3.50203	TLL1	.
ENSBTAG00000013391	223.715	143.498	303.933	2.11804	1.08273	0.0046414	0.105645	0.403422	1.32667	A8E659_BOVIN	progressive ankylosis protein [Source:RefSeq peptide;Acc:NP_001103263]
ENSBTAG00000016758	200.933	120.458	281.408	2.33615	1.22413	0.00465942	0.10589	1.20851	0.440855	Q1RMN2_BOVIN	MutL homolog 1, colon cancer, nonpolyposis type 2 (E. coli) [Source:UniProtKB/TrEMBL;Acc:Q1RMN2]
ENSBTAG00000000120	14.4244	6.04095	22.8078	3.77553	1.91668	0.00465822	0.10589	0.250992	0.453334	USP43	.
618091	7.10266	10.4578	3.74748	0.358341	-1.48059	0.00466665	0.105957	3.90463	0.237374	LOC618091	PREDICTED: Bos taurus olfactory receptor 1025 pseudogene 1-like
ENSBTAG00000007893	1023.74	676.997	1370.49	2.02437	1.01747	0.00466964	0.105957	1.79579	0.670354	Q2NKZ9_BOVIN	serine carboxypeptidase 1 precursor protein [Source:RefSeq peptide;Acc:NP_001039374]
ENSBTAG00000009502	1653.84	1127.37	2180.31	1.93397	0.951565	0.00468019	0.106113	0.236213	10.7302	LUZP1	.
521962	4.19611	6.82293	1.56929	0.230003	-2.12028	0.00469266	0.106307	2.34409	0.179341	MLLT3	PREDICTED: Bos taurus myeloid/lymphoid or mixed-lineage leukemia
ENSBTAG00000030434	1112.6	813.878	1411.31	1.73406	0.794154	0.0046984	0.106307	0.434235	0.913414	FUCO_BOVIN	Tissue alpha-L-fucosidase Precursor (EC 3.2.1.51)(Alpha-L-fucoside fucohydrolase 1)(Alpha-L-fucosidase 1)(Alpha-L-fucosidase I) [Source:UniProtKB/Swiss-Prot;Acc:Q2KIM0]
ENSBTAG00000009995	297.799	191.172	404.426	2.11551	1.081	0.00469966	0.106307	0.365564	1.73231	A7Z087_BOVIN	cytoplasmic polyadenylation element binding protein 4 [Source:RefSeq peptide;Acc:NP_001098890]
525199	4.62341	7.41203	1.8348	0.247543	-2.01425	0.00472046	0.106611	1.84417	0.102219	GZF1	PREDICTED: Bos taurus GDNF-inducible zinc finger protein 1 (GZF1)
100298625	11.0552	3.9044	18.206	4.66293	2.22124	0.00472013	0.106611	1.03321	13.9348	LOC100298625	PREDICTED: Bos taurus myeloid-associated differentiation
ENSBTAG00000002033	50.4648	71.5532	29.3764	0.410553	-1.28436	0.00475106	0.106888	0.44984	0.32519	LOC790548	.
ENSBTAG00000011459	40.2982	56.9761	23.6203	0.414565	-1.27033	0.00474914	0.106888	0.070591	0.147217	A0JNI2_BOVIN	kelch-like 10 [Source:RefSeq peptide;Acc:NP_001071501]
ENSBTAG00000018013	32.4507	45.0336	19.8678	0.441176	-1.18057	0.00475083	0.106888	1.0774	0.0124488	EMP3_BOVIN	Epithelial membrane protein 3 (EMP-3) [Source:UniProtKB/Swiss-Prot;Acc:Q58DR6]
ENSBTAG00000013667	38.519	53.2492	23.7889	0.446746	-1.16247	0.00474487	0.106888	0.0517414	0.202299	CC50C_BOVIN	Cell cycle control protein 50C (Transmembrane protein 30C) [Source:UniProtKB/Swiss-Prot;Acc:Q2T9P5]
ENSBTAG00000017505	407.781	517.964	297.599	0.574555	-0.799484	0.00474585	0.106888	0.778005	0.132741	PAXI1_BOVIN	PAX-interacting protein 1 (PAX transactivation activation domain-interacting protein) [Source:UniProtKB/Swiss-Prot;Acc:A0JNA8]
100300175	2.19649	3.86197	0.531008	0.137497	-2.86253	0.00478446	0.107556	1.52571	0.371485	AGBL1	PREDICTED: Bos taurus ATP/GTP binding protein-like 1 (AGBL1)
ENSBTAG00000021617	25.6516	37.3703	13.933	0.372835	-1.42339	0.00479606	0.107734	0.635969	0.131671	ZC3HAV1	.
ENSBTAG00000004557	72.1803	39.551	104.81	2.64999	1.40598	0.00480575	0.107868	0.870159	3.71799	DHRS9_BOVIN	Dehydrogenase/reductase SDR family member 9 Precursor (EC 1.1.-.-)(3-alpha hydroxysteroid dehydrogenase)(3-alpha-HSD)(Short-chain dehydrogenase/reductase retSDR8) [Source:UniProtKB/Swiss-Prot;Acc:Q8HYR6]
532829	11.6586	4.35463	18.9625	4.35457	2.12253	0.00480967	0.107873	0.0117388	0.757719	LPAR3	PREDICTED: Bos taurus lysophosphatidic acid receptor 3-like
ENSBTAG00000006779	40.6182	58.8088	22.4277	0.381366	-1.39075	0.00483508	0.1083	6.40713	0.466538	Q148K4_BOVIN	D-lactate dehydrogenase [Source:RefSeq peptide;Acc:NP_001068911]
ENSBTAG00000011658	1322.64	1706.39	938.884	0.550217	-0.861928	0.00483613	0.1083	1.61975	0.0257996	A0JNI0_BOVIN	protein tyrosine phosphatase, non-receptor type 18 (brain-derived) [Source:RefSeq peptide;Acc:NP_001071537]
ENSBTAG00000014289	577.056	751.689	402.422	0.535358	-0.901425	0.0048554	0.108564	2.38705	0.580361	ZFYVE9	.
ENSBTAG00000005116	262.854	158.899	366.809	2.30843	1.20691	0.00485392	0.108564	1.26524	0.272831	FKBP15	.
786100	9.12096	15.1151	3.12682	0.206867	-2.27322	0.00487987	0.108655	7.09214	1.02018	S100A1	PREDICTED: Bos taurus S100 calcium binding protein A1 transcript
ENSBTAG00000016681	13.6899	20.9151	6.46478	0.309097	-1.69387	0.00486815	0.108655	0.973065	0.971424	Q8MGU3_BOVIN	MHC class II antigen Fragment [Source:UniProtKB/TrEMBL;Acc:Q8MGU3]
ENSBTAG00000008063	17.204	22.6869	11.7211	0.516648	-0.952747	0.00488188	0.108655	7.21277	0.416723	Q5EA13_BOVIN	peroxisome proliferative activated receptor, alpha [Source:RefSeq peptide;Acc:NP_001029208]
ENSBTAG00000006933	541.092	688.399	393.784	0.572029	-0.805839	0.00487111	0.108655	0.115722	0.105826	PPP1R10	.
504664	188.344	116.029	260.659	2.24649	1.16767	0.00486724	0.108655	0.259563	0.671421	NRBP2	Protein Kinases, catalytic domain; Region:
ENSBTAG00000009506	309.411	183.579	435.242	2.37086	1.24541	0.00488177	0.108655	3.19011	0.381553	NAGAB_BOVIN	Alpha-N-acetylgalactosaminidase Precursor (EC 3.2.1.49)(Alpha-galactosidase B) [Source:UniProtKB/Swiss-Prot;Acc:Q58DH9]
ENSBTAG00000007624	72.5687	45.168	99.9694	2.21328	1.14619	0.00490916	0.109179	1.16639	0.572283	A6QPQ3_BOVIN	FERM domain containing 4B [Source:RefSeq peptide;Acc:NP_001095569]
ENSBTAG00000017690	51.6656	23.5107	79.8206	3.39507	1.76344	0.00493773	0.109731	1.75455	1.50813	A5PJL9_BOVIN	PREDICTED: Bos taurus misc_RNA (LOC783525), partial miscRNA. [Source:RefSeq DNA;Acc:XR_027933]
ENSBTAG00000011782	15.0558	22.0124	8.09918	0.367938	-1.44247	0.00494268	0.109748	2.05581	1.17753	SCG1_BOVIN	Secretogranin-1 Precursor (Secretogranin I)(SgI)(Chromogranin-B)(CgB) [Contains Secretogranin-1(476-566);Peptide BAM-1745;Secretolytin] [Source:UniProtKB/Swiss-Prot;Acc:P23389]
537203	166.902	216.811	116.994	0.539612	-0.890007	0.00494606	0.109748	2.60829	2.26223	DOCK1	PREDICTED: Bos taurus dedicator of cytokinesis 1 (DOCK1)
537487	35.9019	50.4579	21.346	0.423046	-1.24111	0.00495125	0.10978	0.501884	0.356324	IGSF10	PREDICTED: Bos taurus Down syndrome cell adhesion molecule like
ENSBTAG00000004167	7.68669	11.8973	3.47609	0.292176	-1.77509	0.0049574	0.109832	0.489107	0.0862597	A8WFG0_BOVIN	tetratricopeptide repeat domain 29 [Source:RefSeq peptide;Acc:NP_001092543]
ENSBTAG00000031582	3.37933	5.80232	0.956342	0.164821	-2.60103	0.00496383	0.109891	0.020917	0.278032	LOC528828	.
ENSBTAG00000012550	457.057	295.07	619.043	2.09795	1.06898	0.00498087	0.110185	0.323236	3.51761	TAOK3	.
ENSBTAG00000020106	1799.73	1232.91	2366.56	1.91949	0.940724	0.00498807	0.11026	1.38518	0.199802	AP2M1_BOVIN	AP-2 complex subunit mu (AP-2 mu chain)(Adapter-related protein complex 2 mu subunit)(Adaptor protein complex AP-2 subunit mu)(Mu2-adaptin)(Plasma membrane adaptor AP-2 50 kDa protein)(HA2 50 kDa subunit)(Clathrin assembly protein complex 2 medium chain)(
ENSBTAG00000019790	19.2878	28.8264	9.74921	0.338204	-1.56403	0.00500213	0.110487	1.03051	0.184581	MSH5	.
100300010	9.6782	4.10442	15.252	3.71599	1.89374	0.00503214	0.111066	0.422188	4.18303	LOC100300010	PREDICTED: Bos taurus olfactory receptor family 8-like
ENSBTAG00000001007	3.72916	0.589099	6.86923	11.6606	3.54357	0.00504067	0.11117	0.148118	0.772043	LOC535541	.
ENSBTAG00000023182	96.4827	131.243	61.7224	0.470291	-1.08837	0.00512382	0.112662	0.494387	0.417255	WNK3	.
532645	1083.7	1396.4	771.002	0.552136	-0.856904	0.0051208	0.112662	0.14683	1.2494	MAN1A2	PREDICTED: Bos taurus mannosidase alpha, class 1A, member 2
ENSBTAG00000002720	4721.78	6040.81	3402.76	0.563295	-0.828038	0.00511538	0.112662	2.69753	0.0496451	PR38A_BOVIN	Pre-mRNA-splicing factor 38A [Source:UniProtKB/Swiss-Prot;Acc:Q0P5I6]
ENSBTAG00000017759	14.6749	5.83705	23.5128	4.0282	2.01013	0.00512218	0.112662	0.432564	0.605251	Q5BLW3_BOVIN	NOMO3-like protein Fragment [Source:UniProtKB/TrEMBL;Acc:Q5BLW3]
ENSBTAG00000011178	24.7913	33.4869	16.0957	0.480657	-1.05692	0.00514032	0.112854	5.13263	0.784735	A3KN55_BOVIN	interleukin 17B receptor [Source:RefSeq peptide;Acc:NP_001076936]
ENSBTAG00000003835	3193.36	3930.48	2456.23	0.624919	-0.678259	0.00513766	0.112854	1.21716	1.0787	BMP4_BOVIN	Bone morphogenetic protein 4 Precursor (BMP-4) [Source:UniProtKB/Swiss-Prot;Acc:Q2KJH1]
281572	677.179	470.182	884.175	1.88049	0.911112	0.00514918	0.112964	1.49303	1.7051	VEGFA	dimerization interface [polypeptide binding]; other
ENSBTAG00000003567	577.374	760.32	394.428	0.518766	-0.946843	0.00515325	0.112967	5.88837	0.172789	TIM9B_BOVIN	Mitochondrial import inner membrane translocase subunit Tim9 B (TIMM10B)(Tim10b) [Source:UniProtKB/Swiss-Prot;Acc:Q3SZW4]
ENSBTAG00000019498	15.4253	5.61	25.2405	4.4992	2.16967	0.00515709	0.112967	0.398889	1.30031	A6QQN8_BOVIN	integrin alpha 3 [Source:RefSeq peptide;Acc:NP_001095370]
ENSBTAG00000020940	1452.4	1006.98	1897.82	1.88466	0.914304	0.00517841	0.113349	0.293829	1.68164	ANX11_BOVIN	Annexin A11 (Annexin-11)(Annexin XI)(Calcyclin-associated annexin-50)(CAP-50) [Source:UniProtKB/Swiss-Prot;Acc:P27214]
785834	11.0465	17.6803	4.41276	0.249587	-2.00239	0.00520721	0.113893	0.817393	0.759437	NUP210L	PREDICTED: Bos taurus nucleoporin 210kDa-like (NUP210L)
100336486	338.653	215.894	461.412	2.13721	1.09573	0.00522507	0.114198	0.320573	1.3668	LOC100336486	PREDICTED: Bos taurus envelope glycoprotein-like (LOC100336486)
ENSBTAG00000007740	77.5377	106.86	48.215	0.451197	-1.14817	0.00524215	0.11428	0.0834271	0.517681	Q9N0E6_BOVIN	midkine (neurite growth-promoting factor 2) [Source:RefSeq peptide;Acc:NP_776360]
ENSBTAG00000008294	92.8421	126.815	58.8689	0.464209	-1.10715	0.00523738	0.11428	0.593534	0.0484982	IRK2_BOVIN	Inward rectifier potassium channel 2 (Potassium channel, inwardly rectifying subfamily J member 2)(Inward rectifier K(+) channel Kir2.1)(IRK-1)(BIK) [Source:UniProtKB/Swiss-Prot;Acc:O19182]
ENSBTAG00000000081	7473.06	5519.84	9426.28	1.70771	0.772063	0.00524451	0.11428	0.0139641	0.258607	C43BP_BOVIN	Collagen type IV alpha-3-binding protein (Ceramide transfer protein)(Goodpasture antigen-binding protein)(GPBP)(StAR-related lipid transfer protein 11)(START domain-containing protein 11)(StARD11) [Source:UniProtKB/Swiss-Prot;Acc:Q9GKI7]
ENSBTAG00000018588	6281.01	4575.27	7986.75	1.74564	0.803753	0.00523284	0.11428	0.506134	0.396797	BI1_BOVIN	Bax inhibitor 1 (BI-1)(Transmembrane BAX inhibitor motif-containing protein 6)(Testis-enhanced gene transcript protein) [Source:UniProtKB/Swiss-Prot;Acc:Q0V882]
ENSBTAG00000019726	2.342	4.32378	0.360226	0.0833127	-3.58532	0.00525335	0.114387	0.295234	0.200192	ANKRD5	.
ENSBTAG00000017455	694.861	473.883	915.839	1.93263	0.950563	0.00527293	0.114728	0.203857	1.45006	O77635_BOVIN	Cellular disintegrin Fragment [Source:UniProtKB/TrEMBL;Acc:O77635]
ENSBTAG00000014072	3.07857	5.65575	0.501394	0.0886521	-3.4957	0.00528391	0.114795	1.62059	0.065306	.	.
ENSBTAG00000013749	39.713	19.5749	59.8512	3.05754	1.61237	0.00528304	0.114795	0.192117	2.09475	RHOQ	.
ENSBTAG00000001950	101.325	54.0824	148.567	2.74705	1.45789	0.00529879	0.115032	1.13497	2.56402	RDH11	.
528332	9.83163	15.8821	3.78115	0.238076	-2.07051	0.00531274	0.115249	0.496347	0.448004	LOC528332	PREDICTED: Bos taurus solute carrier family 7 (cationic amino acid
ENSBTAG00000008619	142.611	85.6383	199.584	2.33054	1.22067	0.0053302	0.115534	0.220395	1.86689	SAMD8	sterile alpha motif domain containing 8 [Source:HGNC Symbol;Acc:26320]
ENSBTAG00000009703	50.7339	25.1777	76.2901	3.03007	1.59935	0.00533379	0.115534	0.778837	1.82239	MYH7_BOVIN	Myosin-7 (Myosin heavy chain 7)(Myosin heavy chain, cardiac muscle beta isoform)(MyHC-beta)(Myosin heavy chain slow isoform)(MyHC-slow) [Source:UniProtKB/Swiss-Prot;Acc:Q9BE39]
ENSBTAG00000007438	11677.5	8765.73	14589.3	1.66436	0.734968	0.00534601	0.115712	0.183172	0.310717	A5D7G6_BOVIN	source of immunodominant MHC-associated peptides [Source:RefSeq peptide;Acc:NP_001091039]
ENSBTAG00000030951	230.011	142.892	317.13	2.21937	1.15015	0.0053614	0.115959	0.396952	1.17185	Q0IIK3_BOVIN	zinc finger protein 655 [Source:RefSeq peptide;Acc:NP_001068729]
ENSBTAG00000015825	45.9619	64.1138	27.81	0.433759	-1.20503	0.00539309	0.116472	0.812496	0.0328528	CCD65_BOVIN	Coiled-coil domain-containing protein 65 [Source:UniProtKB/Swiss-Prot;Acc:Q2TA16]
ENSBTAG00000006928	9607.24	7252.99	11961.5	1.64918	0.721748	0.00539147	0.116472	0.147601	0.470406	OAT_BOVIN	Ornithine aminotransferase, mitochondrial Precursor (EC 2.6.1.13)(Ornithine--oxo-acid aminotransferase) [Source:UniProtKB/Swiss-Prot;Acc:Q3ZCF5]
ENSBTAG00000003056	5.01991	8.20503	1.8348	0.223618	-2.16089	0.00540566	0.116656	0.349861	0.0966513	.	.
511907	13.3647	21.1262	5.60316	0.265224	-1.91472	0.00542508	0.116951	0.336964	1.12519	LOC511907	PREDICTED: Bos taurus hypothetical LOC511907 (LOC511907)
ENSBTAG00000034139	35.4202	51.4186	19.4217	0.377718	-1.40462	0.00542735	0.116951	4.1464	0.870368	A6QPF3_BOVIN	class II alcohol dehydrogenase 4 pi subunit [Source:RefSeq peptide;Acc:NP_001095529]
ENSBTAG00000018658	18.7161	26.1747	11.2574	0.430089	-1.21729	0.00544234	0.116969	2.89675	0.231122	TNRC6C	.
536666	1060.88	1320.58	801.19	0.606697	-0.720952	0.00543559	0.116969	1.2301	0.0505107	SYTL5	PREDICTED: Bos taurus synaptotagmin-like 5 (SYTL5) partial
ENSBTAG00000006758	121.442	71.8624	171.021	2.37983	1.25086	0.00544427	0.116969	0.359127	0.51377	.	.
ENSBTAG00000019876	58.0929	33.3513	82.8346	2.4837	1.31249	0.00544115	0.116969	0.412875	2.49519	DSC1_BOVIN	Desmocollin-1 Precursor (Desmosomal glycoprotein 2/3)(DG2/DG3) [Source:UniProtKB/Swiss-Prot;Acc:Q01107]
ENSBTAG00000015820	543.868	380.408	707.327	1.85939	0.894829	0.00545676	0.117151	0.0884362	1.24921	UXT_BOVIN	Protein UXT (Ubiquitously expressed transcript protein) [Source:UniProtKB/Swiss-Prot;Acc:Q32P97]
ENSBTAG00000032534	42.0823	56.7612	27.4033	0.482782	-1.05056	0.00546111	0.117158	1.265	0.0093013	RHOF_BOVIN	Rho-related GTP-binding protein RhoF Precursor [Source:UniProtKB/Swiss-Prot;Acc:Q3SZA1]
ENSBTAG00000013680	289.811	383.094	196.528	0.513002	-0.962964	0.00548395	0.117562	0.0451343	2.83434	AT1B2_BOVIN	Sodium/potassium-transporting ATPase subunit beta-2 (Sodium/potassium-dependent ATPase subunit beta-2) [Source:UniProtKB/Swiss-Prot;Acc:Q28030]
ENSBTAG00000004679	159.198	97.9743	220.422	2.2498	1.16979	0.0054894	0.117592	0.129626	0.768487	SYWC_BOVIN	Tryptophanyl-tRNA synthetase, cytoplasmic (EC 6.1.1.2)(Tryptophan--tRNA ligase)(TrpRS) [Contains T1-TrpRS;T2-TrpRS] [Source:UniProtKB/Swiss-Prot;Acc:P17248]
ENSBTAG00000004173	193.465	124.371	262.56	2.11111	1.078	0.00550601	0.117861	0.465208	0.0152507	UBXN8_BOVIN	UBX domain-containing protein 8 (UBX domain-containing protein 6) [Source:UniProtKB/Swiss-Prot;Acc:Q2TBH5]
100335206	0.901016	1.80203	0	0	NA	0.00554481	0.118257	1.21901	0	LOC100335206	PREDICTED: Bos taurus olfactory receptor Olfr591 (predicted)-like
534570	0.901016	1.80203	0	0	NA	0.00554481	0.118257	1.21901	0	SPRYD3	PREDICTED: Bos taurus SPRY domain containing 3 (SPRYD3)
790460	0.901016	1.80203	0	0	NA	0.00554481	0.118257	1.21901	0	LOC790460	PREDICTED: Bos taurus fucosyltransferase 6-like (LOC790460)
ENSBTAG00000010005	0.901016	1.80203	0	0	NA	0.00554481	0.118257	1.21901	0	LOC521252	.
ENSBTAG00000034845	0.901016	1.80203	0	0	NA	0.00554481	0.118257	1.21901	0	LOC512612	.
ENSBTAG00000017183	122.487	170.344	74.6295	0.43811	-1.19064	0.00556645	0.118458	14.0608	0.24908	PDLI3_BOVIN	PDZ and LIM domain protein 3 [Source:UniProtKB/Swiss-Prot;Acc:Q3SYZ8]
ENSBTAG00000015205	3956.24	4901.03	3011.46	0.614454	-0.702623	0.005562	0.118458	2.4626	1.96972	A6H720_BOVIN	NCK adaptor protein 2 [Source:RefSeq peptide;Acc:NP_001092506]
ENSBTAG00000018481	15.4399	6.43385	24.446	3.7996	1.92585	0.00556298	0.118458	0.0198663	1.12908	LOC783399	.
ENSBTAG00000018007	82.6312	115.185	50.0772	0.434754	-1.20173	0.00558922	0.118806	3.87586	0.132663	COT2_BOVIN	COUP transcription factor 2 (COUP-TF2)(COUP transcription factor II)(COUP-TF II)(Nuclear receptor subfamily 2 group F member 2) [Source:UniProtKB/Swiss-Prot;Acc:Q9TTR7]
507139	119.724	81.0636	158.384	1.95383	0.966304	0.00559098	0.118806	0.54287	3.36046	GCA	PREDICTED: Bos taurus grancalcin EF-hand calcium binding protein
ENSBTAG00000010007	103.425	56.9551	149.895	2.63182	1.39606	0.00561312	0.11919	1.29266	0.809233	MK13_BOVIN	Mitogen-activated protein kinase 13 (MAP kinase 13)(MAPK 13)(EC 2.7.11.24) [Source:UniProtKB/Swiss-Prot;Acc:Q3T0N5]
ENSBTAG00000035419	446.415	563.476	329.355	0.584506	-0.774711	0.00562359	0.119325	0.0852777	0.86271	.	.
ENSBTAG00000010242	970.722	648.29	1293.15	1.99472	0.996183	0.0056375	0.119533	1.10259	1.30099	LAMP1_BOVIN	Lysosome-associated membrane glycoprotein 1 Precursor (Lysosome-associated membrane protein 1)(LAMP-1)(Chromaffin granule-associated membrane glycoprotein IIA)(CD107 antigen-like family member A)(CD107a antigen) [Source:UniProtKB/Swiss-Prot;Acc:Q05204]
ENSBTAG00000009423	61.7608	34.7686	88.7529	2.55267	1.35201	0.0056482	0.119673	0.443984	0.533015	NIPAL1	.
ENSBTAG00000019115	128.582	173.624	83.5402	0.481157	-1.05542	0.00568553	0.120147	0.0506016	1.05962	Q1RMQ9_BOVIN	Cdc42 effector protein 4 [Source:RefSeq peptide;Acc:NP_001039936]
280794	109826	143137	76514.2	0.534553	-0.903594	0.00567553	0.120147	0.0940979	1.54356	FN1	Fibronectin type 3 domain; One of three types of
ENSBTAG00000012916	4124.3	3135.92	5112.69	1.63036	0.705193	0.00568708	0.120147	1.02549	0.433119	LOC782470	PREDICTED: Bos taurus misc_RNA (LOC782470), miscRNA. [Source:RefSeq DNA;Acc:XR_027704]
ENSBTAG00000011985	16.1546	6.2531	26.0561	4.1669	2.05898	0.00568438	0.120147	0.78842	0.512396	FLVCR2	.
ENSBTAG00000009846	2570.4	1821.27	3319.53	1.82265	0.866034	0.00571185	0.120583	0.38109	0.278477	C1TM_BOVIN	Monofunctional C1-tetrahydrofolate synthase, mitochondrial Precursor (EC 6.3.4.3)(Formyltetrahydrofolate synthetase) [Source:UniProtKB/Swiss-Prot;Acc:Q0VCR7]
ENSBTAG00000005400	1051.83	754.496	1349.17	1.78817	0.838485	0.00572188	0.120619	0.0920913	0.714427	ATG5_BOVIN	Autophagy protein 5 [Source:UniProtKB/Swiss-Prot;Acc:Q3MQ24]
ENSBTAG00000017819	39.6009	21.2694	57.9324	2.72374	1.44559	0.00571776	0.120619	0.487936	0.117223	PMVK_BOVIN	Phosphomevalonate kinase (PMKase)(EC 2.7.4.2) [Source:UniProtKB/Swiss-Prot;Acc:Q2KIU2]
ENSBTAG00000010693	95.3482	56.4377	134.259	2.37889	1.25029	0.00574456	0.12101	0.0822455	0.929229	A8E4L8_BOVIN	LIM domain only 7 [Source:RefSeq peptide;Acc:NP_001103271]
ENSBTAG00000016401	5709.09	4124.13	7294.05	1.76863	0.822631	0.00576572	0.121368	0.116299	1.03322	Q3ZC32_BOVIN	optineurin [Source:RefSeq peptide;Acc:NP_001029774]
281786	12.7201	19.2398	6.20029	0.322263	-1.63369	0.00580583	0.12146	0.0373507	0.775697	GLULP4	glutamate-ammonia ligase (glutamine synthetase)
ENSBTAG00000005410	21.256	29.8514	12.6606	0.424122	-1.23745	0.00580289	0.12146	0.242832	0.840412	RGS7_BOVIN	Regulator of G-protein signaling 7 (RGS7) [Source:UniProtKB/Swiss-Prot;Acc:O46470]
ENSBTAG00000008716	14060.5	18049.9	10071.1	0.557962	-0.84176	0.005803	0.12146	3.53133	0.138321	LA_BOVIN	Lupus La protein homolog (La ribonucleoprotein)(La autoantigen homolog) [Source:UniProtKB/Swiss-Prot;Acc:P10881]
ENSBTAG00000009167	431.43	283.546	579.314	2.04311	1.03076	0.00580452	0.12146	0.607418	0.247806	S15A4_BOVIN	Solute carrier family 15 member 4 (Peptide transporter 4) [Source:UniProtKB/Swiss-Prot;Acc:A6QQL0]
ENSBTAG00000030671	164.234	105.289	223.18	2.11969	1.08385	0.00580152	0.12146	0.0673672	2.8764	HOOK1	.
ENSBTAG00000014054	22.4192	11.4509	33.3876	2.91572	1.54385	0.00580765	0.12146	0.123398	1.12625	CF165_BOVIN	UPF0704 protein C6orf165 homolog [Source:UniProtKB/Swiss-Prot;Acc:Q29RL1]
ENSBTAG00000014721	5.63186	1.18978	10.0739	8.46708	3.08187	0.00578	0.12146	0.0748877	0.207114	MUC4	.
ENSBTAG00000006988	2.21277	0	4.42554	NA	NA	0.00578831	0.12146	0	0.856058	LOC541185	.
ENSBTAG00000001191	2.20689	0	4.41377	NA	NA	0.00579038	0.12146	0	0.465388	CCL17	.
522049	1.73645	3.47289	0	0	NA	0.00582708	0.121741	0.776089	0	CDC20B	PREDICTED: Bos taurus CDC20 cell division cycle 20 homolog B
ENSBTAG00000031757	37.6216	50.0199	25.2233	0.504265	-0.987747	0.00583734	0.121741	4.14062	0.374655	A6QQ28_BOVIN	histone H2B [Source:RefSeq peptide;Acc:NP_001099113]
ENSBTAG00000013538	81.0232	102.847	59.1995	0.575607	-0.796843	0.0058378	0.121741	4.5679	0.0486869	A1L567_BOVIN	peroxisomal biogenesis factor 14 [Source:RefSeq peptide;Acc:NP_001073706]
ENSBTAG00000020023	5889.19	7150.26	4628.13	0.647268	-0.627565	0.00583257	0.121741	0.417514	1.38772	Q1RMT3_BOVIN	5,10-methenyltetrahydrofolate synthetase (5-formyltetrahydrofolate cyclo-ligase) [Source:RefSeq peptide;Acc:NP_001069084]
ENSBTAG00000019912	6.29612	10.5571	2.03519	0.19278	-2.37497	0.00586335	0.122186	1.23292	0.377756	CNTD1	cyclin N-terminal domain containing 1 [Source:HGNC Symbol;Acc:26847]
ENSBTAG00000013369	5.0136	8.69381	1.3334	0.153374	-2.70488	0.00587813	0.122373	1.10243	0.0689797	LOC781493	PREDICTED: Bos taurus misc_RNA (LOC781493), miscRNA. [Source:RefSeq DNA;Acc:XR_027324]
ENSBTAG00000018761	793.384	528.953	1057.82	1.99983	0.999878	0.00588071	0.122373	0.882053	0.830177	A4IFE7_BOVIN	hypothetical protein LOC525690 [Source:RefSeq peptide;Acc:NP_001077173]
526482	1.67474	3.34948	0	0	NA	0.0059023	0.122734	2.17167	0	TTLL6	PREDICTED: Bos taurus tubulin tyrosine ligase-like family member 6
ENSBTAG00000010009	1123.32	804.491	1442.14	1.79262	0.842067	0.00591612	0.122875	0.0213732	0.221029	TMCO1_BOVIN	Transmembrane and coiled-coil domain-containing protein 1 [Source:UniProtKB/Swiss-Prot;Acc:Q3T0N3]
ENSBTAG00000011024	214.915	145.948	283.883	1.9451	0.959843	0.00592174	0.122875	0.0874168	0.217199	TXD12_BOVIN	Thioredoxin domain-containing protein 12 Precursor (EC 1.8.4.2) [Source:UniProtKB/Swiss-Prot;Acc:Q5E936]
ENSBTAG00000015541	354.614	228.88	480.348	2.09869	1.06949	0.00592034	0.122875	1.10554	0.0464173	RHG07_BOVIN	Rho GTPase-activating protein 7 (Rho-type GTPase-activating protein 7)(Deleted in liver cancer 1 protein homolog)(DLC-1)(StAR-related lipid transfer protein 12)(START domain-containing protein 12)(StARD12) [Source:UniProtKB/Swiss-Prot;Acc:A7E300]
528338	3.84384	6.22995	1.45774	0.233989	-2.09549	0.0059319	0.122998	0.813305	0.0763862	ZFPM1	PREDICTED: Bos taurus zinc finger protein multitype 1-like
ENSBTAG00000010254	1.89297	3.55006	0.23589	0.0664469	-3.91165	0.00596216	0.123362	0.602704	0.128265	MAP3K6	.
ENSBTAG00000024846	2.70714	4.91288	0.501394	0.102057	-3.29255	0.00596178	0.123362	0.110223	0.0732965	LOC530803	.
ENSBTAG00000039348	7.7655	11.6669	3.8641	0.331202	-1.59421	0.00595694	0.123362	3.19608	1.15039	.	.
ENSBTAG00000019314	338.93	227.91	449.949	1.97424	0.981296	0.00599722	0.123999	0.313113	2.67063	USP25	.
516940	1.02997	2.05994	0	0	NA	0.00600298	0.12403	0.56272	0	LOC516940	PREDICTED: Bos taurus olfactory receptor Olr1242-like (LOC516940)
ENSBTAG00000005838	4.9155	8.4976	1.3334	0.156915	-2.67195	0.00601229	0.124135	2.0396	0.0701188	Q2KIU8_BOVIN	Unc-51-like kinase 3 (C. elegans) [Source:UniProtKB/TrEMBL;Acc:Q2KIU8]
ENSBTAG00000003026	1141.05	774.032	1508.08	1.94834	0.962246	0.00602147	0.124236	0.933136	1.75421	TM86A_BOVIN	Transmembrane protein 86A [Source:UniProtKB/Swiss-Prot;Acc:Q3MHQ7]
790453	1.0454	2.09079	0	0	NA	0.00603764	0.124481	0.550373	0	LOC790453	PREDICTED: Bos taurus glycosyltransferase-like protein LARGE1-like
ENSBTAG00000043997	1.54579	3.09157	0	0	NA	0.00604837	0.124614	1.48571	0	MPP4	membrane protein, palmitoylated 4 (MAGUK p55 subfamily member 4) [Source:HGNC Symbol;Acc:13680]
509942	5.59149	9.19423	1.98874	0.216303	-2.20887	0.00607823	0.125141	0.549282	0.0274136	CHRD	PREDICTED: Bos taurus chordin-like (CHRD)
ENSBTAG00000037505	1.77883	3.29215	0.265504	0.0806476	-3.63222	0.00611224	0.125369	1.18208	0.162237	LOC787584	.
ENSBTAG00000038992	4.0933	6.52259	1.66401	0.255115	-1.97078	0.00610661	0.125369	2.18294	0.317053	STK11IP	.
ENSBTAG00000025441	89.9257	124.34	55.511	0.446444	-1.16345	0.00610697	0.125369	5.29562	0.100625	HS71A_BOVIN	Heat shock 70 kDa protein 1A (Heat shock 70 kDa protein 1)(HSP70.1) [Source:UniProtKB/Swiss-Prot;Acc:Q27975]
ENSBTAG00000017769	57.5043	78.5879	36.4207	0.463439	-1.10955	0.0061105	0.125369	0.422828	0.742744	RIBC1_BOVIN	RIB43A-like with coiled-coils protein 1 [Source:UniProtKB/Swiss-Prot;Acc:Q0VC09]
ENSBTAG00000011849	6211.65	8056.45	4366.85	0.542031	-0.883552	0.00610883	0.125369	4.39763	0.709644	Q0VC01_BOVIN	histone deacetylase 2 [Source:RefSeq peptide;Acc:NP_001068614]
789240	593.262	418.092	768.432	1.83795	0.878099	0.00611513	0.125369	0.201964	3.65432	LOC789240	PREDICTED: Bos taurus testin (LOC789240)
ENSBTAG00000039977	1.44769	2.89537	0	0	NA	0.00614143	0.125819	0.0682782	0	LOC787134	.
ENSBTAG00000027728	15.0172	6.70333	23.3311	3.48052	1.7993	0.00615071	0.125921	0.026515	0.0713134	NUDT12	nudix (nucleoside diphosphate linked moiety X)-type motif 12 [Source:HGNC Symbol;Acc:18826]
616071	21.3183	29.0667	13.5699	0.466854	-1.09896	0.00616258	0.126075	4.63932	0.724107	LOC616071	PREDICTED: Bos taurus sodium- and chloride-dependent GABA
ENSBTAG00000037322	107.071	139.111	75.0307	0.53936	-0.890679	0.00617053	0.126149	0.0617528	0.831802	.	.
ENSBTAG00000018959	2793.81	2084.93	3502.69	1.68	0.748463	0.00617866	0.126227	0.145465	0.144469	RB11A_BOVIN	Ras-related protein Rab-11A [Source:UniProtKB/Swiss-Prot;Acc:Q2TA29]
ENSBTAG00000031718	53.5418	70.7565	36.3272	0.513412	-0.961811	0.00619677	0.126508	0.309088	1.23491	Q2HJD3_BOVIN	opioid growth factor receptor [Source:RefSeq peptide;Acc:NP_001070487]
100313139	1.17435	2.3487	0	0	NA	0.00620742	0.126565	0.111725	0	MIR2320	microRNA mir-2320
100126827	34.0115	49.3573	18.6658	0.378177	-1.40287	0.00620827	0.126565	3.36041	0.886794	BCAR4	upstream in-frame stop codon
ENSBTAG00000015249	569.213	372.771	765.655	2.05395	1.0384	0.00621776	0.12667	1.40901	0.0134452	B4GT1_BOVIN	Beta-1,4-galactosyltransferase 1 (Beta-1,4-GalTase 1)(Beta4Gal-T1)(b4Gal-T1)(EC 2.4.1.-)(UDP-galactose:beta-N-acetylglucosamine beta-1,4-galactosyltransferase 1)(UDP-Gal:beta-GlcNAc beta-1,4-galactosyltransferase 1) [Includes Lactose synthase A protein(EC
ENSBTAG00000011133	1530.92	2000.42	1061.42	0.530597	-0.914312	0.00623098	0.126762	4.90773	0.554149	A5PK31_BOVIN	adaptor-related protein complex 1, sigma 3 subunit [Source:RefSeq peptide;Acc:NP_001096766]
ENSBTAG00000021553	115.339	68.216	162.462	2.38158	1.25192	0.00622701	0.126762	0.56266	1.37862	PTPN14	.
ENSBTAG00000003994	244.188	321.6	166.776	0.518582	-0.947356	0.00626221	0.127308	0.191448	0.577048	IBP3_BOVIN	Insulin-like growth factor-binding protein 3 Precursor (IGF-binding protein 3)(IGFBP-3)(IBP-3) [Source:UniProtKB/Swiss-Prot;Acc:P20959]
ENSBTAG00000015654	73.2694	43.4967	103.042	2.36896	1.24426	0.00627942	0.127569	0.0361116	1.1293	Q2KIW1_BOVIN	paraoxonase 1 [Source:RefSeq peptide;Acc:NP_001039734]
ENSBTAG00000009780	6576.87	4874.54	8279.19	1.69846	0.764225	0.00631052	0.128111	0.163205	0.0747823	GTF2I_BOVIN	General transcription factor II-I (GTFII-I)(TFII-I) [Source:UniProtKB/Swiss-Prot;Acc:A7MB80]
516896	38.1553	55.0284	21.2823	0.386751	-1.37052	0.00634674	0.128757	3.68918	0.498875	LOC516896	PREDICTED: Bos taurus cajalin 2 (LOC516896)
511031	469.569	608.923	330.215	0.542294	-0.882852	0.00637051	0.129149	0.10083	1.58079	C10H14orf169	Cupin superfamily protein; Region: Cupin_4;
ENSBTAG00000021339	36.4488	50.7192	22.1784	0.437278	-1.19338	0.00639539	0.129563	0.919504	0.273813	SCN8A	.
ENSBTAG00000024803	420.242	261.649	578.835	2.21226	1.14552	0.0064023	0.129613	2.49126	0.617592	A7YY77_BOVIN	endonuclease domain containing 1 [Source:RefSeq peptide;Acc:NP_001095989]
508251	167.827	111.809	223.845	2.00202	1.00146	0.00643057	0.130095	0.997532	0.139302	FAT1	PREDICTED: Bos taurus FAT tumor suppressor homolog 1-like (FAT1)
520925	29.9476	15.5784	44.3168	2.84475	1.5083	0.0064852	0.131018	0.183593	0.126635	ABCC2	PREDICTED: Bos taurus ATP-binding cassette sub-family C
ENSBTAG00000039719	38.3101	18.6281	57.992	3.11314	1.63837	0.0064833	0.131018	0.690267	0.925889	SERA_BOVIN	D-3-phosphoglycerate dehydrogenase (3-PGDH)(EC 1.1.1.95) [Source:UniProtKB/Swiss-Prot;Acc:Q5EAD2]
ENSBTAG00000043572	1828.61	2211.49	1445.72	0.653734	-0.613225	0.0064969	0.131073	1.64756	0.355321	.	.
ENSBTAG00000016750	219.4	140.712	298.089	2.11844	1.083	0.00649514	0.131073	0.158175	2.79234	ROD1	ROD1 regulator of differentiation 1 (S. pombe) [Source:HGNC Symbol;Acc:10253]
100295148	3.75886	6.78043	0.737285	0.108737	-3.20108	0.00650784	0.131112	3.54339	0.120812	LOC100295148	PREDICTED: Bos taurus hypothetical LOC100295148 (LOC100295148)
ENSBTAG00000015698	42.8856	23.498	62.2732	2.65014	1.40607	0.0065047	0.131112	0.0254252	2.57084	FYCO1	.
ENSBTAG00000002976	7450.21	9059.86	5840.57	0.644665	-0.633378	0.00652656	0.131398	1.4023	1.11624	A5PK12_BOVIN	CD177 molecule [Source:RefSeq peptide;Acc:NP_001092625]
524212	5.74273	8.65193	2.83353	0.327503	-1.61042	0.00655307	0.131823	1.5632	0.47783	GRIN2A	PREDICTED: Bos taurus glutamate receptor ionotropic, N-methyl
ENSBTAG00000018657	16.9535	6.7882	27.1187	3.99498	1.99819	0.00655674	0.131823	0.225924	0.887124	ATP13A5	.
ENSBTAG00000025449	4.53124	7.73497	1.32752	0.171626	-2.54266	0.0066003	0.132607	0.607591	0.812758	LY6G5C	lymphocyte antigen 6 complex, locus G5C [Source:HGNC Symbol;Acc:13932]
ENSBTAG00000002633	92.291	124.256	60.3255	0.485492	-1.04248	0.00660992	0.132618	0.796644	1.95823	2011-09-09	.
ENSBTAG00000015053	664.145	497.415	830.875	1.67038	0.74018	0.00660827	0.132618	1.95908	0.239113	COF2_BOVIN	Cofilin-2 (Cofilin, muscle isoform) [Source:UniProtKB/Swiss-Prot;Acc:Q148F1]
ENSBTAG00000012088	80.5171	110.063	50.9711	0.463107	-1.11058	0.00661931	0.132623	0.544385	0.101652	A5D7S8_BOVIN	fibulin 1 [Source:RefSeq peptide;Acc:NP_001091498]
ENSBTAG00000038167	88.0677	114.242	61.8933	0.541773	-0.88424	0.00661798	0.132623	0.245281	0.822363	.	.
ENSBTAG00000022007	2870.93	3736.29	2005.56	0.53678	-0.897597	0.00662906	0.132727	2.96939	1.59615	SAMH1_BOVIN	SAM domain and HD domain-containing protein 1 (EC 3.1.4.-) [Source:UniProtKB/Swiss-Prot;Acc:Q0VCA5]
ENSBTAG00000011383	11342.1	8477.28	14207	1.67589	0.744931	0.00664099	0.1328	0.0436639	0.978228	SNX4_BOVIN	Sorting nexin-4 [Source:UniProtKB/Swiss-Prot;Acc:A1A4L0]
ENSBTAG00000020384	607.903	446.907	768.898	1.72049	0.782817	0.00665034	0.1328	0.341756	1.35033	WDR47	.
ENSBTAG00000020316	4165.05	3003.28	5326.81	1.77366	0.826732	0.00665093	0.1328	0.682206	0.167041	AP1B1_BOVIN	AP-1 complex subunit beta-1 (Adapter-related protein complex 1 subunit beta-1)(Adaptor protein complex AP-1 subunit beta-1)(Beta-adaptin 1)(Beta-1-adaptin)(Golgi adaptor HA1/AP1 adaptin beta subunit)(Clathrin assembly protein complex 1 beta large chain) [
ENSBTAG00000018152	2758.52	1853.36	3663.67	1.97678	0.983149	0.00664557	0.1328	1.84522	3.01336	Q0VCK1_BOVIN	myeloid-associated differentiation marker [Source:RefSeq peptide;Acc:NP_001068720]
ENSBTAG00000010628	669.862	843.375	496.349	0.588527	-0.764819	0.00665579	0.132806	0.39273	0.413478	.	.
538904	135.165	186.235	84.0964	0.451562	-1.14701	0.00666274	0.132853	2.11738	0.294354	LOC538904	PREDICTED: Bos taurus density-regulated protein-like (LOC538904)
ENSBTAG00000012838	28.8064	15.2974	42.3155	2.76619	1.4679	0.00667714	0.133049	0.331225	0.540895	RDH12_BOVIN	Retinol dehydrogenase 12 (EC 1.1.1.-)(Double substrate specificity short-chain dehydrogenase/reductase 2) [Source:UniProtKB/Swiss-Prot;Acc:P59837]
ENSBTAG00000016369	487.126	626.182	348.07	0.555861	-0.847205	0.0066845	0.133105	1.0527	0.141798	Q3SYT4_BOVIN	tRNA splicing endonuclease 15 homolog [Source:RefSeq peptide;Acc:NP_001069780]
ENSBTAG00000013298	451.705	322.182	581.227	1.80403	0.851227	0.00670671	0.133365	1.03517	0.0115262	PA24A_BOVIN	Cytosolic phospholipase A2 (cPLA2)(Phospholipase A2 group IVA) [Includes Phospholipase A2(EC 3.1.1.4)(Phosphatidylcholine 2-acylhydrolase);Lysophospholipase(EC 3.1.1.5)] [Source:UniProtKB/Swiss-Prot;Acc:A4IFJ5]
ENSBTAG00000000495	49.4705	29.5472	69.3939	2.34858	1.23179	0.00670312	0.133365	0.282322	0.103549	Q1RMK5_BOVIN	hepatitis A virus cellular receptor 2 [Source:RefSeq peptide;Acc:NP_001070573]
ENSBTAG00000008013	169.414	94.1349	244.694	2.59939	1.37817	0.00671628	0.133464	3.04369	1.30016	Q2KHU2_BOVIN	leucine rich repeat containing 2 [Source:RefSeq peptide;Acc:NP_001073780]
ENSBTAG00000014269	1355.7	1668.92	1042.48	0.624646	-0.67889	0.00675443	0.13413	0.0610221	1.19893	SCRB1_BOVIN	Scavenger receptor class B member 1 (SRB1)(SR-BI) [Source:UniProtKB/Swiss-Prot;Acc:O18824]
ENSBTAG00000006626	7.98592	2.57576	13.3961	5.20083	2.37874	0.0067593	0.134136	0.232272	0.140239	TMEM132B	transmembrane protein 132B [Source:HGNC Symbol;Acc:29397]
ENSBTAG00000005210	357.631	467.054	248.207	0.531432	-0.912044	0.0067718	0.134195	1.05101	0.0104767	SNPC5_BOVIN	snRNA-activating protein complex subunit 5 (SNAPc subunit 5)(Small nuclear RNA-activating complex polypeptide 5) [Source:UniProtKB/Swiss-Prot;Acc:Q29S17]
ENSBTAG00000000163	2168.96	2770.75	1567.16	0.56561	-0.82212	0.00677613	0.134195	0.670841	2.03746	DDIT4_BOVIN	DNA damage-inducible transcript 4 protein [Source:UniProtKB/Swiss-Prot;Acc:Q08E62]
407151	35423.1	43981.8	26864.4	0.610808	-0.711209	0.00677591	0.134195	1.16895	0.760683	TRPC6	transient-receptor-potential calcium channel
ENSBTAG00000024561	2135.86	2697.69	1574.03	0.583475	-0.777258	0.00679806	0.134538	1.69984	0.45006	H33_BOVIN	Histone H3.3 [Source:UniProtKB/Swiss-Prot;Acc:Q5E9F8]
ENSBTAG00000000672	1340.19	1719.72	960.654	0.558609	-0.840088	0.00682623	0.134729	2.78314	0.0511409	A6QLS5_BOVIN	hypothetical protein LOC534389 [Source:RefSeq peptide;Acc:NP_001095641]
ENSBTAG00000011515	912.802	1132.61	692.996	0.611858	-0.708731	0.00681928	0.134729	1.62577	0.123229	LYAM1_BOVIN	L-selectin Precursor (Lymph node homing receptor)(Leukocyte adhesion molecule 1)(LAM-1)(Leukocyte-endothelial cell adhesion molecule 1)(LECAM1)(CD62 antigen-like family member L)(CD62L antigen) [Source:UniProtKB/Swiss-Prot;Acc:P98131]
ENSBTAG00000004440	207.81	141.522	274.098	1.93679	0.953668	0.00681792	0.134729	0.84726	0.716415	A5D7E5_BOVIN	solute carrier family 15 (oligopeptide transporter), member 1 [Source:RefSeq peptide;Acc:NP_001092848]
ENSBTAG00000018784	358.339	222.467	494.211	2.22151	1.15154	0.00682418	0.134729	1.84631	0.518138	CATZ_BOVIN	Cathepsin Z Precursor (EC 3.4.18.1) [Source:UniProtKB/Swiss-Prot;Acc:P05689]
ENSBTAG00000044150	14.4082	21.8305	6.98585	0.320004	-1.64384	0.00684725	0.134778	0.978017	0.177559	UCK2	.
ENSBTAG00000040005	4927.01	5969.73	3884.29	0.650663	-0.620017	0.00683839	0.134778	0.661358	0.973485	A0JNK5_BOVIN	FXYD domain containing ion transport regulator 3 [Source:RefSeq peptide;Acc:NP_001073114]
ENSBTAG00000020378	500.001	355.74	644.263	1.81105	0.856825	0.00683926	0.134778	0.0491006	0.592838	DLG1	discs, large homolog 1 (Drosophila) [Source:HGNC Symbol;Acc:2900]
ENSBTAG00000004300	91.3824	56.6796	126.085	2.22452	1.1535	0.00684593	0.134778	0.00788239	0.238227	A1L542_BOVIN	Leucine rich repeat containing 8 family, member E Fragment [Source:UniProtKB/TrEMBL;Acc:A1L542]
536993	88.9843	48.4492	129.519	2.6733	1.41862	0.00687359	0.135205	0.911681	1.9321	INADL	PREDICTED: Bos taurus InaD-like (Drosophila) (INADL)
ENSBTAG00000014138	35.3178	18.9395	51.6962	2.72954	1.44866	0.00690573	0.135746	0.00920697	0.619019	MTM1_BOVIN	Myotubularin (EC 3.1.3.48) [Source:UniProtKB/Swiss-Prot;Acc:A6QLT4]
100299238	6.73044	11.1119	2.34897	0.211392	-2.24201	0.00695005	0.136341	2.98855	0.0700563	LOC100299238	PREDICTED: Bos taurus olfactory receptor 1395-like (LOC100299238)
ENSBTAG00000018833	14.2615	21.253	7.27002	0.342071	-1.54763	0.00694917	0.136341	1.11326	0.00172412	SVOP_BOVIN	Synaptic vesicle 2-related protein (SV2-related protein) [Source:UniProtKB/Swiss-Prot;Acc:Q1JP63]
ENSBTAG00000021801	280.862	181.907	379.816	2.08796	1.0621	0.00694649	0.136341	0.267235	1.16762	INPP5F	inositol polyphosphate-5-phosphatase F [Source:HGNC Symbol;Acc:17054]
522972	10.5936	15.2743	5.91289	0.387114	-1.36917	0.00696376	0.136385	1.18812	0.337861	EIF2C1	PREDICTED: Bos taurus eukaryotic translation initiation factor 2C
ENSBTAG00000002089	33.6127	46.9956	20.2298	0.430462	-1.21604	0.00697573	0.136385	0.942724	0.123044	C6orf146	chromosome 6 open reading frame 146 [Source:HGNC Symbol;Acc:21362]
ENSBTAG00000021949	251.963	334.084	169.842	0.508381	-0.976017	0.00697078	0.136385	0.40358	1.67137	NFL_BOVIN	Neurofilament light polypeptide (NF-L)(Neurofilament triplet L protein)(68 kDa neurofilament protein)(Micro glutamic acid-rich protein) [Source:UniProtKB/Swiss-Prot;Acc:P02548]
ENSBTAG00000019455	58.2906	34.0402	82.5411	2.42481	1.27787	0.00696996	0.136385	0.00616395	0.298381	LOC514078	.
ENSBTAG00000012626	69.9565	37.0601	102.853	2.7753	1.47264	0.00697479	0.136385	1.196	0.298724	B4GALT5	.
ENSBTAG00000017718	89.1139	50.448	127.78	2.5329	1.34079	0.00699929	0.136754	1.37595	0.860163	A5PKF1_BOVIN	small inducible cytokine A22 [Source:RefSeq peptide;Acc:NP_001092632]
ENSBTAG00000001567	12.7358	4.72056	20.7511	4.39589	2.13616	0.00700961	0.136864	0.557578	1.26246	A5PKI8_BOVIN	LRRK1 protein Fragment [Source:UniProtKB/TrEMBL;Acc:A5PKI8]
ENSBTAG00000020665	19467.6	24050.8	14884.3	0.618867	-0.692299	0.00706436	0.13784	1.42565	1.65216	GFRA2_BOVIN	GDNF family receptor alpha-2 Precursor (GFR-alpha-2)(GDNF receptor alpha-2)(GDNFR-alpha-2) [Source:UniProtKB/Swiss-Prot;Acc:Q5E9X0]
ENSBTAG00000007502	8151.82	5721.58	10582.1	1.8495	0.887134	0.0070726	0.137841	2.26452	0.557537	KCRU_BOVIN	Creatine kinase U-type, mitochondrial Precursor (EC 2.7.3.2)(Ubiquitous mitochondrial creatine kinase)(U-MtCK)(Acidic-type mitochondrial creatine kinase)(Mia-CK) [Source:UniProtKB/Swiss-Prot;Acc:Q9TTK8]
ENSBTAG00000009109	106.746	67.8682	145.625	2.1457	1.10145	0.00707389	0.137841	0.0560534	0.862373	CASD1	.
ENSBTAG00000020515	177.55	226.979	128.122	0.564464	-0.825048	0.00708414	0.137949	1.6022	0.406581	F16A2_BOVIN	FTS and Hook-interacting protein (FHIP)(Protein FAM160A2) [Source:UniProtKB/Swiss-Prot;Acc:A7YY62]
513329	11.583	4.35463	18.8114	4.31987	2.11099	0.00715297	0.139196	0.0118155	2.47776	LOC513329	PREDICTED: Bos taurus salivary lipocalin-like transcript variant 1
ENSBTAG00000004575	235.35	148.148	322.551	2.17723	1.12249	0.00716047	0.139249	0.360451	1.90156	FAM126A	family with sequence similarity 126, member A [Source:HGNC Symbol;Acc:24587]
518291	10.3229	13.8498	6.79602	0.490696	-1.0271	0.00717182	0.139376	2.44052	2.83764	ZNF382	PREDICTED: Bos taurus zinc finger protein 382 transcript variant 1
ENSBTAG00000020755	62.9288	86.8728	38.9848	0.448758	-1.15599	0.00719507	0.139632	0.570867	0.848629	LYAM3_BOVIN	P-selectin Precursor (Granule membrane protein 140)(GMP-140)(Platelet activation dependent granule-external membrane protein)(PADGEM)(Leukocyte-endothelial cell adhesion molecule 3)(LECAM3)(CD62 antigen-like family member P)(CD62P antigen) [Source:UniProt
ENSBTAG00000006045	1048.29	728.373	1368.2	1.87843	0.909528	0.00719937	0.139632	0.506824	0.107567	PDIA1_BOVIN	Protein disulfide-isomerase Precursor (PDI)(EC 5.3.4.1)(Prolyl 4-hydroxylase subunit beta)(Cellular thyroid hormone-binding protein)(p55) [Source:UniProtKB/Swiss-Prot;Acc:P05307]
ENSBTAG00000012371	300.87	205.334	396.405	1.93053	0.948999	0.00719349	0.139632	0.0140649	1.05876	LOC532189	PREDICTED: Bos taurus misc_RNA (LOC532189), miscRNA. [Source:RefSeq DNA;Acc:XR_027597]
ENSBTAG00000001079	8.35626	2.8761	13.8364	4.81083	2.26629	0.0072092	0.13973	0.225392	0.157185	.	.
ENSBTAG00000003128	171.332	115.485	227.178	1.96716	0.976115	0.00722665	0.139975	0.378977	0.78278	SPAT6_BOVIN	Spermatogenesis-associated protein 6 Precursor [Source:UniProtKB/Swiss-Prot;Acc:Q2KJG1]
ENSBTAG00000010037	13.4568	20.7834	6.13012	0.294952	-1.76145	0.00724075	0.140099	0.590937	0.133887	LOC614734	.
ENSBTAG00000006551	1715.53	2196.37	1234.69	0.562153	-0.830965	0.00724739	0.140099	1.82103	0.050629	A6QNP8_BOVIN	establishment of cohesion 1 homolog 2 [Source:RefSeq peptide;Acc:NP_001094652]
ENSBTAG00000020731	116.081	72.3584	159.804	2.20851	1.14307	0.00724748	0.140099	0.0630117	0.514161	PRRG4	.
ENSBTAG00000019435	4.16275	6.9921	1.3334	0.190701	-2.39061	0.00727388	0.14026	0.00193618	0.0796862	.	.
ENSBTAG00000001093	29.8952	42.2717	17.5188	0.414433	-1.27079	0.00728237	0.14026	0.321141	0.0375599	KLHL23	.
100138100	82.6121	109.922	55.3021	0.503103	-0.991075	0.00728607	0.14026	0.29812	0.0498214	SETDB1	PREDICTED: Bos taurus SET domain bifurcated 1 (SETDB1),
ENSBTAG00000013764	1168.75	1455.78	881.71	0.60566	-0.723421	0.00726489	0.14026	1.69267	0.771288	OPT_BOVIN	Opticin Precursor (Oculoglycan) [Source:UniProtKB/Swiss-Prot;Acc:P58874]
ENSBTAG00000009287	995.484	687.367	1303.6	1.89652	0.923352	0.00728953	0.14026	0.75649	1.16431	Q3ZBT8_BOVIN	emopamil binding protein (sterol isomerase) [Source:RefSeq peptide;Acc:NP_001029672]
ENSBTAG00000009580	1622.9	1101.73	2144.07	1.9461	0.960584	0.00728528	0.14026	1.737	0.482339	SH3L3_BOVIN	SH3 domain-binding glutamic acid-rich-like protein 3 [Source:UniProtKB/Swiss-Prot;Acc:Q3ZCL8]
ENSBTAG00000034952	53.0446	28.6887	77.4006	2.69795	1.43186	0.00726878	0.14026	0.175782	1.25954	A4UAF0_BOVIN	sperm associated antigen 11B [Source:RefSeq peptide;Acc:NP_001091623]
ENSBTAG00000000145	2.03213	3.59249	0.471781	0.131324	-2.92879	0.00733259	0.140886	1.3381	0.332836	LOC789812	.
ENSBTAG00000001246	27497.3	19200.6	35794	1.86421	0.898564	0.0073366	0.140886	1.40501	0.189681	AT1A1_BOVIN	Sodium/potassium-transporting ATPase subunit alpha-1 Precursor (Na(+)/K(+) ATPase alpha-1 subunit)(EC 3.6.3.9)(Sodium pump subunit alpha-1) [Source:UniProtKB/Swiss-Prot;Acc:Q08DA1]
ENSBTAG00000014903	16.7855	7.13096	26.44	3.70778	1.89056	0.00732939	0.140886	0.505098	0.194761	ABCA3	.
ENSBTAG00000039787	70.0105	97.6127	42.4082	0.434454	-1.20272	0.00734355	0.140927	13.855	2.30268	CASK_BOVIN	Kappa-casein Precursor [Contains Casoxin-C;Casoxin-6;Casoxin-A;Casoxin-B;Casoplatelin] [Source:UniProtKB/Swiss-Prot;Acc:P02668]
ENSBTAG00000034406	5.9414	10.1723	1.71046	0.168148	-2.5722	0.0073614	0.141083	1.34108	0.341341	.	.
ENSBTAG00000033245	9.79882	15.1315	4.4661	0.295152	-1.76047	0.00735816	0.141083	0.00632243	0.178204	Q3ZC86_BOVIN	MGC127538 protein [Source:UniProtKB/TrEMBL;Acc:Q3ZC86]
ENSBTAG00000015107	9763.84	7238.89	12288.8	1.69761	0.763503	0.00736922	0.14114	0.208053	0.753995	MOT1_BOVIN	Monocarboxylate transporter 1 (MCT 1)(Solute carrier family 16 member 1) [Source:UniProtKB/Swiss-Prot;Acc:Q3MHW6]
510304	86.8675	115.12	58.6147	0.509161	-0.973807	0.00738441	0.141338	1.60162	0.431899	LOC510304	PREDICTED: Bos taurus CG11970-like (LOC510304)
540369	5490.92	6874.78	4107.07	0.597411	-0.743204	0.00739099	0.141371	0.329632	1.331	DYNLL2	Dynein light chain type 1; Region: Dynein_light;
ENSBTAG00000015022	15209	19176.5	11241.5	0.586211	-0.770507	0.00744391	0.142243	0.814062	0.0834843	KIF2A_BOVIN	Kinesin-like protein KIF2A [Source:UniProtKB/Swiss-Prot;Acc:Q2NL05]
ENSBTAG00000013245	105.081	57.5481	152.614	2.65193	1.40704	0.00744637	0.142243	1.99478	0.855788	ITPR3_BOVIN	Inositol 1,4,5-trisphosphate receptor type 3 (Type 3 inositol 1,4,5-trisphosphate receptor)(Type 3 InsP3 receptor)(IP3 receptor isoform 3)(InsP3R3)(IP3R 3) [Source:UniProtKB/Swiss-Prot;Acc:Q8WN95]
ENSBTAG00000004112	15.4585	21.8123	9.10482	0.417417	-1.26044	0.00746501	0.142413	1.13045	0.0104162	GAMT_BOVIN	Guanidinoacetate N-methyltransferase (EC 2.1.1.2) [Source:UniProtKB/Swiss-Prot;Acc:Q2TBQ3]
506096	273.551	342.839	204.264	0.5958	-0.747099	0.00746329	0.142413	0.802132	0.270024	HSPA4L	PREDICTED: Bos taurus Hsc70Cb-like transcript variant 3 (HSPA4L),
784441	17.1127	7.11939	27.1059	3.80734	1.92878	0.00752437	0.143451	0.343731	0.565361	CGNL1	PREDICTED: Bos taurus cingulin-like (CGNL1) partial
ENSBTAG00000010774	1758.28	2219.87	1296.69	0.584128	-0.775644	0.00754847	0.143816	1.25942	0.128379	NUSAP_BOVIN	Nucleolar and spindle-associated protein 1 (NuSAP) [Source:UniProtKB/Swiss-Prot;Acc:Q2YDJ0]
ENSBTAG00000005710	1560.83	1919.05	1202.6	0.626665	-0.674233	0.00755443	0.143836	0.890808	2.11235	NCAM1_BOVIN	Neural cell adhesion molecule 1 Precursor (N-CAM-1)(NCAM-1) [Source:UniProtKB/Swiss-Prot;Acc:P31836]
ENSBTAG00000012829	469.355	580.77	357.94	0.61632	-0.698249	0.00757469	0.143939	0.462655	1.63044	A6QPV0_BOVIN	Epstein-Barr virus induced gene 3 [Source:RefSeq peptide;Acc:NP_001093835]
ENSBTAG00000007013	736.677	517.518	955.837	1.84696	0.885156	0.00757252	0.143939	0.220082	1.82042	Q0P5B5_BOVIN	target of myb1-like 1 [Source:RefSeq peptide;Acc:NP_001069079]
ENSBTAG00000020764	354.904	228.414	481.395	2.10755	1.07557	0.00756505	0.143939	1.0048	2.07399	CNN2_BOVIN	Calponin-2 (Calponin H2, smooth muscle)(Neutral calponin) [Source:UniProtKB/Swiss-Prot;Acc:Q3SYU6]
615429	23.5666	33.7982	13.335	0.394549	-1.34172	0.00759978	0.144227	1.6392	0.0590144	SRRD	PREDICTED: Bos taurus hypothetical LOC615429 (SRRD)
ENSBTAG00000013048	14.3936	5.65243	23.1347	4.09289	2.03312	0.00759629	0.144227	0.695393	0.427736	NIPAL3	.
ENSBTAG00000009348	16.9866	25.435	8.53831	0.335692	-1.57479	0.00762535	0.14443	2.24813	0.0201949	OIT3_BOVIN	Oncoprotein-induced transcript 3 protein Precursor [Source:UniProtKB/Swiss-Prot;Acc:Q29RU2]
ENSBTAG00000031299	124.836	69.98	179.692	2.56776	1.36051	0.00762372	0.14443	0.765963	6.07698	TTC17	.
ENSBTAG00000040356	10.6144	3.59249	17.6362	4.9092	2.29549	0.00762032	0.14443	0.553956	0.324831	SPIRE2	spire homolog 2 (Drosophila) [Source:HGNC Symbol;Acc:30623]
ENSBTAG00000011215	1939.52	1307.37	2571.67	1.96705	0.976033	0.00768238	0.145416	3.48663	0.125922	ACTN4_BOVIN	Alpha-actinin-4 (Non-muscle alpha-actinin 4)(F-actin cross-linking protein) [Source:UniProtKB/Swiss-Prot;Acc:A5D7D1]
ENSBTAG00000000067	279.637	166.973	392.301	2.34949	1.23235	0.00771552	0.145948	0.705873	12.8745	SDF2L_BOVIN	Stromal cell-derived factor 2-like protein 1 Precursor (SDF2-like protein 1) [Source:UniProtKB/Swiss-Prot;Acc:Q3T083]
ENSBTAG00000015441	73.4223	100.375	46.4697	0.462961	-1.11104	0.0077353	0.146227	1.44855	0.788603	ACTG2	Bos taurus actin, gamma 2, smooth muscle, enteric (ACTG2), mRNA. [Source:RefSeq DNA;Acc:NM_001013592]
100337119	176.808	239.335	114.281	0.477494	-1.06645	0.00774585	0.146232	0.600656	1.81615	LOC100337119	PREDICTED: Bos taurus WNK lysine deficient protein kinase 3-like
ENSBTAG00000034531	1039.18	790.095	1288.26	1.63051	0.705326	0.0077594	0.146232	1.08956	0.573051	RNF146	Bos taurus ring finger protein 146 (RNF146), mRNA. [Source:RefSeq DNA;Acc:NM_001076980]
ENSBTAG00000000582	257.809	159.333	356.286	2.23611	1.16099	0.0077421	0.146232	0.73873	3.93357	A2VDW0_BOVIN	lymphocyte antigen 6 complex, locus G6E [Source:RefSeq peptide;Acc:NP_001074989]
ENSBTAG00000006000	56.5241	34.6254	78.4228	2.26489	1.17944	0.00775918	0.146232	0.0526966	0.103279	ML12B_BOVIN	Myosin regulatory light chain 12B (Myosin regulatory light chain MRLC2)(Myosin regulatory light chain 2-B, smooth muscle isoform)(Myosin regulatory light chain 20 kDa)(MLC20) [Source:UniProtKB/Swiss-Prot;Acc:A4IF97]
ENSBTAG00000006862	5.22403	1.47854	8.96953	6.06649	2.60086	0.00776067	0.146232	0.234734	0.489135	MEIS3	Meis homeobox 3 [Source:HGNC Symbol;Acc:29537]
ENSBTAG00000000277	233.715	160.363	307.068	1.91483	0.937216	0.00778151	0.14653	0.0266008	0.0873501	IL18_BOVIN	Interleukin-18 Precursor (IL-18)(Interferon gamma-inducing factor)(IFN-gamma-inducing factor)(Interleukin-1 gamma)(IL-1 gamma) [Source:UniProtKB/Swiss-Prot;Acc:Q9TU73]
ENSBTAG00000005227	298.87	204.326	393.413	1.92542	0.94517	0.0078084	0.146941	0.125235	2.19278	Q0VC23_BOVIN	activating transcription factor 6 [Source:RefSeq peptide;Acc:NP_001069403]
ENSBTAG00000005287	2.68668	5.01313	0.360226	0.0718564	-3.79874	0.00783416	0.147236	2.58449	0.175548	CYP7A1	.
781658	5.93606	9.35237	2.51975	0.269424	-1.89205	0.00783215	0.147236	0.166587	0.154541	CORT	Somatostatin/Cortistatin family; Region:
ENSBTAG00000011001	20.4906	28.9273	12.054	0.416698	-1.26292	0.0078419	0.147286	0.569575	0.1745	A6QLR0_BOVIN	v-ets erythroblastosis virus E26 oncogene like [Source:RefSeq peptide;Acc:NP_001095653]
ENSBTAG00000019948	29.475	42.3715	16.5785	0.391265	-1.35378	0.00789229	0.148137	0.888088	1.29094	AF1L1_BOVIN	Actin filament-associated protein 1-like 1 (AFAP1-like protein 1) [Source:UniProtKB/Swiss-Prot;Acc:A6QQV9]
ENSBTAG00000023806	2.34349	0	4.68699	NA	NA	0.00790111	0.148145	0	1.59362	A0JNG1_BOVIN	cordon-bleu homolog [Source:RefSeq peptide;Acc:NP_001071504]
100337494	2.34055	0	4.68111	NA	NA	0.00790287	0.148145	0	1.02457	LOC100337494	PREDICTED: Bos taurus hCG1990708-like (LOC100337494)
ENSBTAG00000003217	116.264	65.1062	167.421	2.57151	1.36262	0.00791838	0.14834	1.50864	0.653317	Q17QV6_BOVIN	cell adhesion molecule 3 [Source:RefSeq peptide;Acc:NP_001069414]
100138355	14.9931	22.6047	7.38158	0.32655	-1.61462	0.00797707	0.148931	0.368443	0.0253653	LOC100138355	PREDICTED: Bos taurus DEAD/H (Asp-Glu-Ala-Asp/His) box polypeptide
ENSBTAG00000013173	40.4673	55.2358	25.6987	0.465254	-1.10391	0.00796693	0.148931	0.134279	0.0136658	SEPT3_BOVIN	Neuronal-specific septin-3 [Source:UniProtKB/Swiss-Prot;Acc:Q08DM7]
ENSBTAG00000008577	2115.14	2700.11	1530.17	0.566706	-0.819327	0.00796912	0.148931	2.90638	0.10324	A6QPB2_BOVIN	G-rich RNA sequence binding factor 1 [Source:RefSeq peptide;Acc:NP_001071439]
353351	44.5764	24.2381	64.9148	2.67821	1.42127	0.00796318	0.148931	0.981164	2.41613	BMP15	Transforming growth factor beta like domain;
ENSBTAG00000004291	18.561	9.08289	28.0392	3.08703	1.62622	0.0079719	0.148931	0.0610429	1.82135	SEPT6_BOVIN	Septin-6 [Source:UniProtKB/Swiss-Prot;Acc:Q3SZN0]
ENSBTAG00000032738	2.20141	0	4.40282	NA	NA	0.00798064	0.148931	0	0.266886	LOC616184	.
ENSBTAG00000015919	89.5231	58.3919	120.654	2.06628	1.04704	0.00800828	0.149351	0.637438	1.53057	Q0II30_BOVIN	DKFZP564O0823 protein [Source:RefSeq peptide;Acc:NP_001069239]
ENSBTAG00000040431	9.12439	14.3265	3.92231	0.273781	-1.86891	0.00802679	0.149409	1.90607	0.766692	ZNF260	zinc finger protein 260 [Source:HGNC Symbol;Acc:13499]
ENSBTAG00000007423	16.5933	24.4757	8.71092	0.355901	-1.49045	0.00801693	0.149409	0.73475	0.155597	TR11B_BOVIN	Tumor necrosis factor receptor superfamily member 11B Precursor (Osteoprotegerin) [Source:UniProtKB/Swiss-Prot;Acc:A5D7R1]
ENSBTAG00000008765	42.9517	23.1674	62.736	2.70794	1.4372	0.00802344	0.149409	0.397055	0.109322	A6QQW5_BOVIN	chromosome 2 open reading frame 7 [Source:RefSeq peptide;Acc:NP_001093808]
100335590	11.8187	17.1766	6.46073	0.376136	-1.41067	0.00803958	0.149468	1.35055	0.181946	LOC100335590	PREDICTED: Bos taurus patatin-like phospholipase domain containing
781850	55.7528	74.4332	37.0724	0.498062	-1.0056	0.0080402	0.149468	0.117892	0.166995	LOC781850	The sequence of the transcript was modified to
ENSBTAG00000012619	681.384	440.391	922.377	2.09445	1.06657	0.00804669	0.149493	2.24185	0.574261	CB024_BOVIN	Uncharacterized protein C2orf24 homolog [Source:UniProtKB/Swiss-Prot;Acc:Q5E9J2]
ENSBTAG00000000977	691.09	483.559	898.62	1.85834	0.894018	0.00805583	0.149567	0.306408	0.104929	Q2TBL2_BOVIN	immunoglobulin superfamily, member 4D [Source:RefSeq peptide;Acc:NP_001033647]
ENSBTAG00000018546	2410.11	1724.5	3095.72	1.79514	0.844094	0.00806717	0.149682	0.648522	2.86992	LRBA	PREDICTED: Bos taurus misc_RNA (LOC524279), partial miscRNA. [Source:RefSeq DNA;Acc:XR_028374]
ENSBTAG00000037496	1.9498	0	3.8996	NA	NA	0.00807753	0.149728	0	0.655861	LOC788278	.
785909	1.93793	0	3.87587	NA	NA	0.00807994	0.149728	0	0.71664	CACNA2D2	PREDICTED: Bos taurus calcium channel voltage-dependent, alpha
ENSBTAG00000017029	7.21279	11.204	3.22154	0.287534	-1.7982	0.00808752	0.149773	1.68699	0.787171	LOC785541	PREDICTED: Bos taurus misc_RNA (LOC785541), miscRNA. [Source:RefSeq DNA;Acc:XR_028089]
530157	19.7947	9.74527	29.8441	3.06242	1.61467	0.0080972	0.149857	0.272208	0.342687	ESYT3	PREDICTED: Bos taurus extended synaptotagmin-like protein 3
ENSBTAG00000003149	7.10322	11.8051	2.4013	0.203411	-2.29753	0.00811116	0.15002	4.70433	0.239568	OR7E24	.
ENSBTAG00000002232	114.45	154.251	74.6498	0.48395	-1.04707	0.00812286	0.150141	1.36429	1.37324	TRPC1_BOVIN	Short transient receptor potential channel 1 (TrpC1)(Transient receptor protein 1)(TRP-1) [Source:UniProtKB/Swiss-Prot;Acc:O18784]
100298588	8.15558	12.5172	3.79393	0.303096	-1.72215	0.00813285	0.150231	0.15617	0.0566747	LOC100298588	PREDICTED: Bos taurus mast cell immunoreceptor signal
ENSBTAG00000021962	279.08	195.16	363	1.86001	0.895314	0.00814966	0.150353	0.341356	0.869028	Q58DL0_BOVIN	hypothetical protein LOC511003 [Source:RefSeq peptide;Acc:NP_001077134]
ENSBTAG00000012278	88.102	51.4984	124.706	2.42155	1.27593	0.00814978	0.150353	0.686293	0.501517	LOC541159	.
ENSBTAG00000007636	18.7505	28.1679	9.333	0.331334	-1.59364	0.0081761	0.150743	1.04134	0.845551	B3FXL5_BOVIN	Interleukin-1 receptor-associated kinase M transcript variant 3 [Source:UniProtKB/TrEMBL;Acc:B3FXL5]
ENSBTAG00000009515	22.176	32.523	11.829	0.363712	-1.45913	0.00819501	0.1509	0.3284	0.431026	CAH6_BOVIN	Carbonic anhydrase 6 Precursor (EC 4.2.1.1)(Carbonic anhydrase VI)(CA-VI)(Carbonate dehydratase VI)(Secreted carbonic anhydrase)(Salivary carbonic anhydrase) [Source:UniProtKB/Swiss-Prot;Acc:P18915]
ENSBTAG00000002367	9.16752	3.4652	14.8698	4.2912	2.10138	0.00819417	0.1509	0.0758593	1.27343	HPIP_BOVIN	Host cell factor C1 regulator 1 (HCF-1 beta-propeller-interacting protein) [Source:UniProtKB/Swiss-Prot;Acc:Q2M2S6]
539145	1369.01	986.822	1751.21	1.77459	0.827487	0.00820943	0.15107	0.469083	0.901359	OTUD5	PREDICTED: Bos taurus OTU domain containing 5-like (OTUD5)
ENSBTAG00000006079	3.75381	0.589099	6.91852	11.7442	3.55388	0.00822233	0.151212	0.147035	1.66789	UST	.
ENSBTAG00000025313	1719.51	2145.47	1293.55	0.602921	-0.72996	0.00825684	0.151627	0.184627	0.339138	DYL2_BOVIN	Dynein light chain 2, cytoplasmic [Source:UniProtKB/Swiss-Prot;Acc:Q3MHR3]
ENSBTAG00000010397	335.605	231.507	439.703	1.8993	0.925471	0.00826053	0.151627	0.0842678	3.03247	Q58CT5_BOVIN	UDP-GlcNAc:betaGal beta-1,3-N-acetylglucosaminyltransferase 5 [Source:RefSeq peptide;Acc:NP_001070447]
ENSBTAG00000008942	49.0512	28.8385	69.2639	2.40178	1.2641	0.00825025	0.151627	0.0138293	0.38933	Q08DA6_BOVIN	neuronal guanine nucleotide exchange factor [Source:RefSeq peptide;Acc:NP_001070394]
ENSBTAG00000014821	1672.1	2095.71	1248.49	0.595736	-0.747254	0.00828018	0.151892	0.141119	0.310178	Q0V8M6_BOVIN	solute carrier family 7 member 7 [Source:RefSeq peptide;Acc:NP_001068619]
510825	3792	4734.31	2849.69	0.601924	-0.732346	0.00829513	0.15207	0.910585	0.231006	PPP1R10	Zinc finger C-x8-C-x5-C-x3-H type (and similar);
ENSBTAG00000011841	13.3195	19.748	6.89113	0.348954	-1.51889	0.00831599	0.152261	0.332241	0.353641	TCTN3	.
ENSBTAG00000010368	54.2988	76.1426	32.4549	0.426239	-1.23027	0.00831088	0.152261	0.582212	0.587955	TPST2_BOVIN	Protein-tyrosine sulfotransferase 2 (EC 2.8.2.20)(Tyrosylprotein sulfotransferase 2)(TPST-2) [Source:UniProtKB/Swiss-Prot;Acc:Q3SYY2]
ENSBTAG00000012361	23.1815	11.5854	34.7776	3.00185	1.58585	0.00832953	0.152413	0.116916	0.937147	ARHGEF11	.
ENSBTAG00000010215	37.1361	52.9829	21.2892	0.401812	-1.31541	0.00835924	0.152765	0.96445	0.780951	CR3L3_BOVIN	Cyclic AMP-responsive element-binding protein 3-like protein 3 (cAMP-responsive element-binding protein 3-like protein 3) [Contains Processed cyclic AMP-responsive element-binding protein 3-like protein 3] [Source:UniProtKB/Swiss-Prot;Acc:Q3SYZ3]
ENSBTAG00000016002	347.303	235.971	458.635	1.94361	0.958735	0.0083554	0.152765	0.155057	1.67121	LOC519307	.
ENSBTAG00000038649	5.31236	8.63598	1.98874	0.230286	-2.1185	0.00837037	0.152776	0.39217	0.0284535	.	.
ENSBTAG00000022155	164.503	219.987	109.019	0.49557	-1.01284	0.0083688	0.152776	0.884437	0.120134	FSTL1_BOVIN	Follistatin-related protein 1 Precursor (Follistatin-like protein 1) [Source:UniProtKB/Swiss-Prot;Acc:Q58D84]
ENSBTAG00000001801	116.529	70.7097	162.348	2.29597	1.19911	0.00837692	0.1528	0.2155	5.34701	A5D7F2_BOVIN	synaptotagmin IV [Source:RefSeq peptide;Acc:NP_001091577]
ENSBTAG00000003162	4566.34	3377.59	5755.1	1.70391	0.768848	0.00839437	0.153023	0.110934	0.260133	QOR_BOVIN	Zeta-crystallin [Source:UniProtKB/Swiss-Prot;Acc:O97764]
ENSBTAG00000010645	16.0002	24.2486	7.75173	0.319678	-1.64531	0.00840908	0.153024	0.511596	0.690302	Q95111_BOVIN	major histocompatibility complex, class II, DR alpha [Source:RefSeq peptide;Acc:NP_001012695]
ENSBTAG00000003788	338.435	431.582	245.288	0.568345	-0.815161	0.00840119	0.153024	1.30357	0.498707	A7Z018_BOVIN	regulator of chromosome condensation 1 [Source:RefSeq peptide;Acc:NP_001098878]
ENSBTAG00000020892	30.6399	15.8633	45.4164	2.86298	1.51752	0.00841023	0.153024	0.566508	6.19207	IL2RA_BOVIN	Interleukin-2 receptor subunit alpha Precursor (IL-2 receptor subunit alpha)(IL-2R subunit alpha)(IL-2-RA)(IL2-RA)(p55)(TAC antigen)(CD25 antigen) [Source:UniProtKB/Swiss-Prot;Acc:P12342]
ENSBTAG00000021815	3.61761	0.589099	6.64612	11.2818	3.49593	0.00842001	0.153106	0.153169	1.20611	STARD13	.
503575	2245.01	1685.92	2804.1	1.66325	0.734004	0.00843068	0.153205	0.426879	0.566228	ARHGEF12	protein binding site [polypeptide binding]; other
ENSBTAG00000009183	155.097	200.631	109.562	0.546087	-0.872798	0.0084363	0.153211	1.19036	1.1599	SHSA5_BOVIN	Protein shisa-5 Precursor (Scotin) [Source:UniProtKB/Swiss-Prot;Acc:Q3T0A9]
ENSBTAG00000019904	563.412	734.346	392.477	0.534457	-0.903854	0.00848608	0.154019	1.41033	0.329279	LRC41_BOVIN	Leucine-rich repeat-containing protein 41 [Source:UniProtKB/Swiss-Prot;Acc:Q29RR1]
615240	1907.73	2400.61	1414.85	0.589372	-0.762751	0.00850208	0.154081	1.5045	0.229861	SNRPF	Sm2 motif; other site
ENSBTAG00000005339	71.4378	37.6795	105.196	2.79186	1.48123	0.00849647	0.154081	0.884716	3.10701	VEGFA	vascular endothelial growth factor A [Source:HGNC Symbol;Acc:12680]
ENSBTAG00000006729	18.3105	8.23588	28.3852	3.44653	1.78514	0.00850538	0.154081	0.156426	0.168097	ARID5B	PREDICTED: Bos taurus misc_RNA (LOC783538), miscRNA. [Source:RefSeq DNA;Acc:XR_027785]
515598	5.76151	8.65581	2.8672	0.331245	-1.59403	0.00852722	0.154377	3.0727	0.204322	LOC515598	PREDICTED: Bos taurus olfactory receptor family 5, subfamily T,
ENSBTAG00000006643	540.267	368.127	712.407	1.93522	0.952498	0.00853229	0.154377	0.214734	1.7512	A6QQZ1_BOVIN	hypothetical protein LOC511424 [Source:RefSeq peptide;Acc:NP_001098443]
ENSBTAG00000021359	7.8361	11.9898	3.68237	0.307124	-1.70311	0.00855443	0.154681	0.123947	0.0198927	.	.
511371	19.9732	28.5194	11.427	0.400676	-1.31949	0.00856039	0.154693	2.77791	0.669656	SIX1	PREDICTED: Bos taurus SIX homeobox 1 (SIX1)
ENSBTAG00000011600	191.976	255.816	128.136	0.500892	-0.997429	0.00857855	0.154925	2.04348	0.122677	A5PK86_BOVIN	mitogen-activated protein kinase kinase kinase 8 [Source:RefSeq peptide;Acc:NP_001092541]
ENSBTAG00000000820	26.6469	38.8257	14.468	0.372641	-1.42414	0.00858567	0.154957	1.0886	0.0806035	GBG11_BOVIN	Guanine nucleotide-binding protein G(I)/G(S)/G(O) subunit gamma-11 Precursor [Source:UniProtKB/Swiss-Prot;Acc:Q5E9F0]
ENSBTAG00000001182	12183.4	9193.62	15173.2	1.65041	0.722824	0.00862277	0.15553	0.197479	2.2342	SEPT7_BOVIN	Septin-7 (CDC10 protein homolog) [Source:UniProtKB/Swiss-Prot;Acc:Q6Q137]
ENSBTAG00000008122	483.084	345.627	620.541	1.79541	0.844313	0.00863427	0.155641	0.00262983	0.238195	GBG5_BOVIN	Guanine nucleotide-binding protein G(I)/G(S)/G(O) subunit gamma-5 Precursor [Source:UniProtKB/Swiss-Prot;Acc:P63217]
ENSBTAG00000019849	16.2289	23.3216	9.13626	0.391751	-1.35199	0.00867148	0.156215	2.29238	0.396053	CLPH_BOVIN	Casein-like phosphoprotein [Source:UniProtKB/Swiss-Prot;Acc:Q2TBJ9]
100335579	16.287	8.13944	24.4345	3.00198	1.58592	0.00870472	0.156717	0.00808825	0.127545	LOC100335579	PREDICTED: Bos taurus hypothetical protein LOC100335579
ENSBTAG00000011609	708.6	522.314	894.887	1.71331	0.776789	0.0087106	0.156726	0.0672912	0.168495	LOC782418	Bos taurus motile sperm domain containing 2 (MOSPD2), mRNA. [Source:RefSeq DNA;Acc:NM_001101896]
786985	2.87766	5.15921	0.596116	0.115544	-3.11348	0.00875464	0.157421	0.428797	0.100859	LOC786985	PREDICTED: Bos taurus dystrophin (LOC786985)
ENSBTAG00000007659	1717.34	2161.08	1273.6	0.589337	-0.762836	0.00878296	0.157833	0.0161743	1.97637	COR2A_BOVIN	Coronin-2A [Source:UniProtKB/Swiss-Prot;Acc:Q32LP9]
528098	13.2284	4.96689	21.49	4.32665	2.11325	0.00879197	0.157897	0.172708	1.53143	PCSK5	PREDICTED: Bos taurus proprotein convertase subtilisin/kexin type 5
ENSBTAG00000010649	1395.88	1777.23	1014.53	0.570845	-0.808828	0.00883534	0.158579	1.3244	0.232853	MEF2A_BOVIN	Myocyte-specific enhancer factor 2A [Source:UniProtKB/Swiss-Prot;Acc:A2VDZ3]
ENSBTAG00000013657	31.8766	46.3876	17.3657	0.37436	-1.4175	0.00885467	0.158828	2.92586	0.688268	ACHA5_BOVIN	Neuronal acetylcholine receptor subunit alpha-5 Precursor [Source:UniProtKB/Swiss-Prot;Acc:Q8SPU7]
100336039	16.1954	22.4394	9.95143	0.44348	-1.17306	0.00886754	0.158873	0.414088	0.839744	LOC100336039	PREDICTED: Bos taurus T-cell activation Rho GTPase-activating
ENSBTAG00000000941	1508.35	1101.37	1915.33	1.73905	0.798297	0.0088681	0.158873	0.240772	0.26733	A4FV32_BOVIN	pleckstrin homology domain containing, family B (evectins) member 2 [Source:RefSeq peptide;Acc:NP_001076998]
ENSBTAG00000007540	11532.2	8492.4	14572	1.71589	0.778954	0.00891558	0.15958	0.479365	0.581357	DHE3_BOVIN	Glutamate dehydrogenase 1, mitochondrial Precursor (GDH 1)(EC 1.4.1.3) [Source:UniProtKB/Swiss-Prot;Acc:P00366]
ENSBTAG00000003144	34.8065	20.3525	49.2606	2.42038	1.27523	0.00891855	0.15958	0.0660294	0.214788	LOC617013	.
ENSBTAG00000004742	4.64596	7.75812	1.5338	0.197702	-2.3386	0.00895323	0.159906	0.84315	0.35559	RUNX1	.
ENSBTAG00000016841	6.45303	10.5995	2.30658	0.217612	-2.20017	0.00894651	0.159906	0.803092	0.252599	ATP10A	PREDICTED: Bos taurus misc_RNA (LOC535967), miscRNA. [Source:RefSeq DNA;Acc:XR_028142]
ENSBTAG00000025276	109.759	140.867	78.6502	0.558328	-0.840815	0.00895136	0.159906	0.58873	0.39722	.	.
523461	47.4969	63.2418	31.752	0.502072	-0.994033	0.00896474	0.159948	1.16532	0.100293	ZNF805	PREDICTED: Bos taurus zinc finger protein 805 (ZNF805)
ENSBTAG00000009263	2752.99	2094.34	3411.64	1.62898	0.703965	0.00896656	0.159948	0.481354	0.116422	MFSD1_BOVIN	Major facilitator superfamily domain-containing protein 1 [Source:UniProtKB/Swiss-Prot;Acc:Q1JQC1]
513640	517.691	358.393	676.99	1.88896	0.917591	0.00897732	0.160041	0.199587	2.1941	LOC513640	Derived by automated computational analysis using
509283	1175.33	1442.85	907.814	0.629182	-0.66845	0.00902836	0.160853	2.27295	1.10161	RNF213	PREDICTED: Bos taurus ring finger protein 213 (RNF213)
ENSBTAG00000021393	2.17594	4.116	0.23589	0.0573106	-4.12505	0.00905445	0.161219	0.382768	0.111348	FLRT2	PREDICTED: Bos taurus misc_RNA (FLRT2), miscRNA. [Source:RefSeq DNA;Acc:XR_042564]
281312	104.866	64.5887	145.143	2.24719	1.16812	0.00911601	0.162216	0.0730111	1.18907	MSRA	Peptide methionine sulfoxide reductase; Region:
ENSBTAG00000021678	22572.8	16415.8	28729.9	1.75014	0.807471	0.00912165	0.162217	0.329186	0.421287	A6QR68_BOVIN	solute carrier family 31 (copper transporters), member 1 [Source:RefSeq peptide;Acc:NP_001093851]
ENSBTAG00000043964	120.747	79.3542	162.14	2.04324	1.03086	0.00916664	0.162918	0.238987	0.910924	ARL5B	.
ENSBTAG00000039684	2.11424	3.99259	0.23589	0.059082	-4.08114	0.00920601	0.163518	0.933887	0.114766	A1L578_BOVIN	Polymerase I and transcript release factor [Source:UniProtKB/TrEMBL;Acc:A1L578]
ENSBTAG00000037268	203.02	256.429	149.612	0.583444	-0.777333	0.00921973	0.163562	0.321028	1.89539	.	.
786362	1625.52	1986.07	1264.97	0.636921	-0.650814	0.00921759	0.163562	0.854322	1.57117	LOC786362	PREDICTED: Bos taurus RuvB-like 2 (LOC786362)
ENSBTAG00000023891	4.38293	7.52719	1.23868	0.164561	-2.60331	0.00924291	0.163858	0.331258	0.19975	RBM20	RNA binding motif protein 20 [Source:HGNC Symbol;Acc:27424]
100335763	7.87112	2.96865	12.7736	4.30283	2.10528	0.00924769	0.163858	0.256736	1.84574	LOC100335763	PREDICTED: Bos taurus zinc finger protein 322A-like (LOC100335763)
ENSBTAG00000004018	1479.9	1825.07	1134.73	0.621749	-0.685595	0.00925427	0.163875	0.782794	1.00195	DGKA_BOVIN	Diacylglycerol kinase alpha (DAG kinase alpha)(EC 2.7.1.107)(Diglyceride kinase alpha)(DGK-alpha) [Source:UniProtKB/Swiss-Prot;Acc:A0JN54]
ENSBTAG00000033220	7.53586	11.9855	3.08625	0.2575	-1.95736	0.00930659	0.164666	1.49208	0.00331479	CA189_BOVIN	Uncharacterized protein C1orf189 homolog [Source:UniProtKB/Swiss-Prot;Acc:Q32L75]
ENSBTAG00000016939	52.3747	31.9566	72.7927	2.27786	1.18768	0.00931028	0.164666	0.400214	0.362615	CB042_BOVIN	Uncharacterized protein C2orf42 homolog [Source:UniProtKB/Swiss-Prot;Acc:Q3SYX3]
ENSBTAG00000033090	1211.69	1536.11	887.28	0.577616	-0.791817	0.00932771	0.164874	1.84467	0.0584459	.	.
ENSBTAG00000000686	125.533	166.96	84.1069	0.503756	-0.989204	0.00935207	0.165105	1.08435	0.0817151	A7YWM8_BOVIN	N-acetylneuraminic acid phosphatase [Source:RefSeq peptide;Acc:NP_001098847]
ENSBTAG00000013066	8256.1	10061.2	6451.02	0.641179	-0.641201	0.0093492	0.165105	0.945115	0.906892	IGF2_BOVIN	Insulin-like growth factor II Precursor (IGF-II)(Erythrotropin) [Contains Preptin] [Source:UniProtKB/Swiss-Prot;Acc:P07456]
535487	12.2189	5.82159	18.6163	3.1978	1.67708	0.00936715	0.165247	0.127417	0.0758983	INPP4A	PREDICTED: Bos taurus inositol polyphosphate-4-phosphatase type I,
ENSBTAG00000006355	18.7721	8.5478	28.9963	3.39226	1.76224	0.00937152	0.165247	0.335107	0.145391	SLC30A2	solute carrier family 30 (zinc transporter), member 2 [Source:HGNC Symbol;Acc:11013]
ENSBTAG00000037657	3.02732	5.31735	0.737285	0.138656	-2.85041	0.00939163	0.165402	0.380368	0.144587	.	.
ENSBTAG00000022303	5.25418	1.15892	9.34943	8.06734	3.01209	0.00938689	0.165402	0.0774385	0.97309	Q9GLL5_BOVIN	interferon tau c1 [Source:RefSeq peptide;Acc:NP_001026935]
ENSBTAG00000044610	6.43979	10.2187	2.66092	0.260398	-1.94121	0.00943688	0.165513	0.0730746	0.295035	.	.
ENSBTAG00000042931	26.7662	38.3981	15.1343	0.394142	-1.34321	0.00942198	0.165513	0.526992	0.152346	SNORD75	Small nucleolar RNA SNORD75 [Source:RFAM;Acc:RF00612]
ENSBTAG00000014960	50.0913	67.284	32.8986	0.488951	-1.03224	0.00942828	0.165513	0.360035	0.159366	Q2KJB8_BOVIN	schwannomin interacting protein 1 [Source:RefSeq peptide;Acc:NP_001039877]
ENSBTAG00000014588	2502.3	3059.04	1945.57	0.636006	-0.652887	0.00941696	0.165513	0.0813883	0.145158	RL1D1_BOVIN	Ribosomal L1 domain-containing protein 1 [Source:UniProtKB/Swiss-Prot;Acc:A4FV97]
ENSBTAG00000010235	808.628	985.975	631.281	0.640261	-0.643268	0.0094474	0.165513	1.76193	1.32268	A5D7H7_BOVIN	hypothetical protein LOC528833 [Source:RefSeq peptide;Acc:NP_001096735]
ENSBTAG00000016541	2750.16	3344.77	2155.54	0.644449	-0.633861	0.0094198	0.165513	0.311944	1.15695	Q08DI2_BOVIN	calcium/calmodulin-dependent protein kinase IG [Source:RefSeq peptide;Acc:NP_001070304]
ENSBTAG00000036111	73.7128	43.9398	103.486	2.35517	1.23583	0.0094147	0.165513	0.31385	0.531104	.	.
ENSBTAG00000013880	84.0176	48.5412	119.494	2.4617	1.29966	0.0094491	0.165513	0.39322	3.27122	WWC1	.
ENSBTAG00000012349	18.1758	9.31764	27.0339	2.90137	1.53674	0.00943917	0.165513	0.0715181	0.407507	LAX1_BOVIN	Lymphocyte transmembrane adapter 1 (Membrane-associated adapter protein LAX) [Source:UniProtKB/Swiss-Prot;Acc:Q58CT8]
ENSBTAG00000004034	42.7884	26.2353	59.3414	2.2619	1.17753	0.00947612	0.165886	0.25935	0.136268	SESN3	.
ENSBTAG00000009891	6.0941	9.56785	2.62036	0.273871	-1.86843	0.00951308	0.166433	0.106182	0.451235	PPP4R4	protein phosphatase 4, regulatory subunit 4 [Source:HGNC Symbol;Acc:23788]
ENSBTAG00000035030	2532.55	1950.93	3114.16	1.59625	0.674683	0.00952115	0.166474	0.259734	0.116813	A4IFT6_BOVIN	transmembrane emp24 protein transport domain containing 7 [Source:RefSeq peptide;Acc:NP_001098966]
ENSBTAG00000040182	2.5889	4.58169	0.596116	0.130108	-2.94221	0.00954088	0.166554	0.523732	0.109652	.	.
ENSBTAG00000014947	2893.49	2154.76	3632.22	1.68568	0.753328	0.009537	0.166554	0.0936971	0.472638	Q28006_BOVIN	protein tyrosine phosphatase, non-receptor type 13 [Source:RefSeq peptide;Acc:NP_777015]
ENSBTAG00000004092	15.5613	6.43773	24.685	3.83442	1.93901	0.00954286	0.166554	0.52483	0.413874	LOC615606	.
ENSBTAG00000003867	4.24874	6.98052	1.51696	0.217314	-2.20215	0.00955298	0.16663	0.083558	0.260032	.	.
ENSBTAG00000018071	22.0166	29.7705	14.2628	0.479091	-1.06163	0.00956984	0.166825	1.8589	0.33092	TMOD4_BOVIN	Tropomodulin-4 (Skeletal muscle tropomodulin)(Sk-Tmod) [Source:UniProtKB/Swiss-Prot;Acc:Q0VC48]
ENSBTAG00000033174	1274.92	1565.47	984.374	0.628803	-0.66932	0.00958092	0.166918	1.31072	1.40479	A6QLV4_BOVIN	transcription factor AP-4 (activating enhancer binding protein 4) [Source:RefSeq peptide;Acc:NP_001094685]
ENSBTAG00000013971	170.512	105.595	235.429	2.22955	1.15676	0.00959335	0.167034	0.565013	0.721194	PI4KA_BOVIN	Phosphatidylinositol 4-kinase alpha (PtdIns-4-kinase alpha)(PI4-kinase alpha)(PI4K-alpha)(EC 2.7.1.67) [Source:UniProtKB/Swiss-Prot;Acc:O02811]
ENSBTAG00000007958	9906.88	11942.9	7870.85	0.65904	-0.601562	0.00964143	0.16761	0.224684	0.576864	TENS4_BOVIN	Tensin-4 Precursor [Source:UniProtKB/Swiss-Prot;Acc:Q32PJ7]
ENSBTAG00000019819	3040.91	2307.71	3774.11	1.63543	0.709673	0.00963756	0.16761	0.330541	0.0926549	FUT8_BOVIN	Alpha-(1,6)-fucosyltransferase (EC 2.4.1.68)(Glycoprotein 6-alpha-L-fucosyltransferase)(GDP-fucose--glycoprotein fucosyltransferase)(GDP-L-Fuc:N-acetyl-beta-D-glucosaminide alpha1,6-fucosyltransferase)(alpha1-6FucT)(Fucosyltransferase 8) [Source:UniProtKB
ENSBTAG00000044139	350.722	244.601	456.843	1.8677	0.901266	0.00964369	0.16761	0.164032	2.00376	ZFP42	zinc finger protein 42 homolog (mouse) [Source:HGNC Symbol;Acc:30949]
ENSBTAG00000002570	464.863	324.328	605.399	1.86663	0.900434	0.00965969	0.167788	0.111053	0.194797	A5D7H6_BOVIN	coiled-coil domain containing 128 [Source:RefSeq peptide;Acc:NP_001096563]
ENSBTAG00000009219	1.9185	3.47677	0.360226	0.103609	-3.27078	0.00967553	0.167963	0.555969	0.237379	CADM2	.
ENSBTAG00000011131	21.5543	31.2175	11.8911	0.38091	-1.39248	0.00971676	0.168578	0.600923	0.791966	NMUR2_BOVIN	Neuromedin-U receptor 2 (NMU-R2) [Source:UniProtKB/Swiss-Prot;Acc:Q58CW4]
ENSBTAG00000007826	1.88656	3.50763	0.265504	0.0756933	-3.72369	0.00974817	0.169023	0.202217	0.153941	KIRREL2	.
100141141	795.572	995.55	595.595	0.598257	-0.741163	0.00976259	0.169172	0.795434	0.844176	LOC100141141	PREDICTED: Bos taurus similar to zinc finger protein 132
ENSBTAG00000020410	1608.74	1235.74	1981.74	1.60368	0.68139	0.00977381	0.169265	0.269729	0.353636	UFL1_BOVIN	E3 UFM1-protein ligase 1 (EC 6.3.2.-) [Source:UniProtKB/Swiss-Prot;Acc:A1A4I9]
ENSBTAG00000033486	69.9996	95.2657	44.7334	0.469565	-1.0906	0.00978291	0.169322	0.912874	0.100697	CD046_BOVIN	Uncharacterized protein C4orf46 homolog [Source:UniProtKB/Swiss-Prot;Acc:Q0II83]
100336978	2.78592	4.73983	0.832007	0.175535	-2.51017	0.00982103	0.16978	0.625994	0.155473	LOC100336978	PREDICTED: Bos taurus rCG36889-like (LOC100336978)
ENSBTAG00000010535	9.64168	14.0189	5.26444	0.375524	-1.41302	0.00982052	0.16978	0.368281	0.165079	A0JNM2_BOVIN	thioredoxin domain containing 8 [Source:RefSeq peptide;Acc:NP_001071628]
ENSBTAG00000001408	64.0633	88.1974	39.9292	0.452725	-1.14329	0.00984217	0.169824	0.755969	0.598171	CNRP1_BOVIN	CB1 cannabinoid receptor-interacting protein 1 (CRIP-1) [Source:UniProtKB/Swiss-Prot;Acc:Q17QM9]
ENSBTAG00000037260	489.656	611.099	368.212	0.602541	-0.730869	0.0098469	0.169824	0.282529	0.955522	.	.
ENSBTAG00000020799	2591.51	1830.28	3352.75	1.83182	0.873281	0.00983517	0.169824	0.679445	3.37006	Q3SX35_BOVIN	SEC15-like 2 [Source:RefSeq peptide;Acc:NP_001069884]
ENSBTAG00000015798	2.95779	0.558247	5.35734	9.59671	3.26254	0.00984598	0.169824	0.173838	0.255401	UCKL1	.
ENSBTAG00000032719	1204.42	1545.32	863.524	0.558801	-0.839593	0.00986479	0.170032	1.80122	1.1828	TFRC	.
ENSBTAG00000007115	69.2851	43.2267	95.3435	2.20566	1.14121	0.00990315	0.170591	0.132668	0.116892	GSR	PREDICTED: Bos taurus misc_RNA (LOC784358), miscRNA. [Source:RefSeq DNA;Acc:XR_027890]
ENSBTAG00000006087	2.89562	0.558247	5.233	9.37399	3.22866	0.00990892	0.170591	0.177575	0.482779	COG1	.
ENSBTAG00000012382	2300.24	1697.94	2902.55	1.70945	0.773531	0.00991563	0.170595	0.16995	0.501501	A6QQG5_BOVIN	potassium channel tetramerisation domain containing 9 [Source:RefSeq peptide;Acc:NP_001095739]
ENSBTAG00000014270	89.5526	54.4014	124.704	2.29229	1.19679	0.00992677	0.170595	0.421176	0.980579	A5PJP9_BOVIN	unc-5 homolog B [Source:RefSeq peptide;Acc:NP_001092499]
ENSBTAG00000002194	71.336	41.2874	101.385	2.45558	1.29607	0.00992327	0.170595	0.552397	1.8792	.	.
784034	39.9162	53.3153	26.5171	0.497364	-1.00763	0.00996554	0.17116	1.10119	0.25927	LOC784034	PREDICTED: Bos taurus hypothetical LOC784034 (LOC784034)
ENSBTAG00000022348	2.41259	4.32378	0.501394	0.115962	-3.10828	0.0100511	0.172528	0.293634	0.0806032	Q28155_BOVIN	Pregnancy-specific glycoprotein Fragment [Source:UniProtKB/TrEMBL;Acc:Q28155]
ENSBTAG00000025642	19.1577	28.3448	9.97049	0.351757	-1.50735	0.0100876	0.173053	1.88455	0.325146	RYR3	.
100336103	70.4605	92.7185	48.2025	0.519879	-0.943751	0.0100961	0.173097	0.0394646	0.157664	LOC100336103	PREDICTED: Bos taurus hypothetical protein LOC100336103
ENSBTAG00000000616	15.6825	22.3275	9.03748	0.404769	-1.30483	0.0101212	0.173425	0.140047	1.09402	GP161_BOVIN	G protein-coupled receptor 161 [Source:UniProtKB/Swiss-Prot;Acc:Q2YDN1]
ENSBTAG00000000679	956.563	705.366	1207.76	1.71224	0.775889	0.010156	0.173918	0.0505008	0.664466	Q2KIQ1_BOVIN	phosphoglucomutase 3 [Source:RefSeq peptide;Acc:NP_001039387]
ENSBTAG00000015751	417.039	524.007	310.072	0.591731	-0.756986	0.0101873	0.174352	0.652349	0.601677	A2VDR0_BOVIN	mesenchyme homeobox 1 [Source:RefSeq peptide;Acc:NP_001030453]
786701	7.68875	2.89537	12.4821	4.31107	2.10805	0.0101998	0.174463	0.0327424	0.377977	MUC4	PREDICTED: Bos taurus mucin 4 cell surface associated (MUC4),
ENSBTAG00000004135	126.947	79.9632	173.931	2.17514	1.12111	0.010227	0.174723	0.189366	0.891518	LMTK2	lemur tyrosine kinase 2 [Source:HGNC Symbol;Acc:17880]
ENSBTAG00000014777	59.8833	33.202	86.5646	2.60721	1.38251	0.0102264	0.174723	1.38573	0.60043	FBX6_BOVIN	F-box only protein 6 (F-box protein that recognizes sugar chains 2) [Source:UniProtKB/Swiss-Prot;Acc:Q3SX24]
ENSBTAG00000013023	29.3371	41.0752	17.5989	0.428456	-1.22278	0.0102366	0.174784	0.615283	0.521377	MAP4K4	mitogen-activated protein kinase kinase kinase kinase 4 [Source:HGNC Symbol;Acc:6866]
ENSBTAG00000008641	5.67069	8.56707	2.7743	0.323833	-1.62668	0.0103547	0.176403	0.558884	0.484789	GNAT3_BOVIN	Guanine nucleotide-binding protein G(t) subunit alpha-3 (Gustducin alpha-3 chain) [Source:UniProtKB/Swiss-Prot;Acc:P0C7Q4]
ENSBTAG00000009124	66.3004	90.1528	42.448	0.470844	-1.08668	0.0103738	0.176403	0.722807	0.342077	Q5BIR8_BOVIN	zygin 1 [Source:RefSeq peptide;Acc:NP_001019693]
100335813	106.269	142.002	70.5366	0.49673	-1.00947	0.0103538	0.176403	0.345881	0.755114	LOC100335813	PREDICTED: Bos taurus transforming acidic coiled-coil containing
ENSBTAG00000001344	778.88	968.147	589.613	0.609012	-0.715458	0.0103572	0.176403	1.48572	0.568542	YM009_BOVIN	UPF0567 protein LOC121952 homolog [Source:UniProtKB/Swiss-Prot;Acc:Q58DC7]
ENSBTAG00000021681	411.323	287.19	535.456	1.86446	0.898761	0.010369	0.176403	0.0845387	1.56189	A5D7V0_BOVIN	proline rich 11 [Source:RefSeq peptide;Acc:NP_001091606]
ENSBTAG00000008070	757.055	525.908	988.203	1.87904	0.909998	0.0103467	0.176403	0.780602	1.08643	TET1	tet oncogene 1 [Source:HGNC Symbol;Acc:29484]
ENSBTAG00000008213	174.724	115.747	233.701	2.01906	1.01369	0.0103648	0.176403	0.173035	0.5747	ATMIN	.
790396	2.29968	4.12758	0.471781	0.1143	-3.12911	0.0103837	0.176428	0.228494	0.303397	LOC790396	PREDICTED: Bos taurus zinc finger protein 146-like (LOC790396)
615842	2.29844	4.06587	0.531008	0.130601	-2.93676	0.0103874	0.176428	0.205185	0.359501	LOC615842	The sequence of the transcript was modified to
520994	312.426	394.418	230.434	0.584237	-0.775374	0.010394	0.176437	0.351952	0.62633	PTCH1	PREDICTED: Bos taurus patched homolog 1 (Drosophila) (PTCH1)
ENSBTAG00000016236	339.541	224.793	454.289	2.02092	1.01501	0.0104066	0.176549	1.0133	0.416527	SLC12A6	.
ENSBTAG00000001403	2677.69	3421.65	1933.73	0.565144	-0.82331	0.0104524	0.177222	2.52984	0.898294	Q9BDG6_BOVIN	Protein kinase C iota Fragment [Source:UniProtKB/TrEMBL;Acc:Q9BDG6]
ENSBTAG00000040442	125.228	165.192	85.2649	0.516157	-0.954117	0.0104807	0.177598	0.0238396	0.334025	.	.
767865	50.0086	67.0526	32.9647	0.491624	-1.02437	0.010487	0.177602	0.101653	0.0992354	LOC767865	PREDICTED: Bos taurus chromobox-like protein 4 (LOC767865)
783387	5.44249	8.58246	2.30252	0.268282	-1.89818	0.0105537	0.178523	2.14824	0.714557	LOC783387	PREDICTED: Bos taurus heat shock transcription factor Y linked
ENSBTAG00000001324	34.1502	20.5028	47.7976	2.33127	1.22112	0.0105496	0.178523	1.12596	0.897594	Q8HZ68_BOVIN	solute carrier organic anion transporter family, member 2A1 [Source:RefSeq peptide;Acc:NP_777254]
510342	164.354	222.651	106.057	0.476339	-1.06994	0.0105755	0.178785	1.60552	1.15522	IRAK3	Protein kinase domain; Region: Pkinase; pfam00069
ENSBTAG00000016748	101.286	56.8785	145.694	2.56149	1.35698	0.0105814	0.178785	2.55036	0.551218	O77582_BOVIN	Intestinal alkaline phosphatase VII Fragment (EC 3.1.3.1) [Source:UniProtKB/TrEMBL;Acc:O77582]
ENSBTAG00000009637	1333.82	1734.48	933.158	0.538005	-0.894309	0.0105893	0.178814	4.36321	0.405552	O18978_BOVIN	solute carrier family 12 (sodium/potassium/chloride transporters), member 2 [Source:RefSeq peptide;Acc:NP_777207]
ENSBTAG00000005453	237.588	150.401	324.774	2.15939	1.11063	0.0105965	0.178832	0.54432	2.85593	FGD4	.
ENSBTAG00000015802	765.764	541.449	990.08	1.82858	0.87072	0.010614	0.179023	0.0167966	3.89922	A7YY66_BOVIN	cAMP responsive element binding protein 3-like 2 [Source:RefSeq peptide;Acc:NP_001096003]
ENSBTAG00000001512	211.6	267.58	155.62	0.581584	-0.781941	0.0106375	0.179213	1.26802	0.170617	A5PKJ0_BOVIN	zinc finger protein 64 [Source:RefSeq peptide;Acc:NP_001096757]
ENSBTAG00000008359	66.032	36.9251	95.1388	2.57654	1.36543	0.0106354	0.179213	1.0935	0.829615	LOC521010	.
ENSBTAG00000004337	49.3089	68.1416	30.4761	0.447247	-1.16086	0.0106904	0.179999	0.292003	1.12954	PDE1B_BOVIN	Calcium/calmodulin-dependent 3',5'-cyclic nucleotide phosphodiesterase 1B (Cam-PDE 1B)(EC 3.1.4.17)(63 kDa Cam-PDE) [Source:UniProtKB/Swiss-Prot;Acc:Q01061]
ENSBTAG00000000164	8.72468	3.19571	14.2537	4.46025	2.15712	0.0107223	0.180432	0.00588023	0.928543	Q0VBW7_BOVIN	gonadotropin-releasing hormone 1 [Source:RefSeq peptide;Acc:NP_001071605]
ENSBTAG00000000251	298.325	189.563	407.088	2.14751	1.10266	0.0107404	0.180633	1.64353	0.36413	HEM2_BOVIN	Delta-aminolevulinic acid dehydratase (ALADH)(EC 4.2.1.24)(Porphobilinogen synthase) [Source:UniProtKB/Swiss-Prot;Acc:Q58DK5]
ENSBTAG00000004208	2.15406	3.77711	0.531008	0.140586	-2.83048	0.0108103	0.181388	0.616776	0.376611	LOC535353	PREDICTED: Bos taurus misc_RNA (LOC535353), miscRNA. [Source:RefSeq DNA;Acc:XR_028121]
100139150	3.03629	5.04017	1.0324	0.204835	-2.28747	0.0108008	0.181388	0.746742	0.35427	LOC100139150	PREDICTED: Bos taurus hypothetical LOC100139150 (LOC100139150)
ENSBTAG00000011463	65.0077	38.7227	91.2928	2.3576	1.23732	0.0108037	0.181388	0.227901	0.0290939	Q08E46_BOVIN	MID1 interacting G12-like protein [Source:RefSeq peptide;Acc:NP_001069851]
ENSBTAG00000000483	31.685	15.929	47.441	2.97828	1.57448	0.0108077	0.181388	0.918437	0.746691	HYAL1_BOVIN	Hyaluronidase-1 Precursor (Hyal-1)(EC 3.2.1.35)(Hyaluronoglucosaminidase-1) [Source:UniProtKB/Swiss-Prot;Acc:Q5E985]
100301375	7.91804	12.4902	3.34588	0.26788	-1.90034	0.0108462	0.181678	0.621789	0.705758	LOC100301375	PREDICTED: Bos taurus troponin I skeletal, slow 1-like
ENSBTAG00000038962	3.75641	5.69486	1.81796	0.319229	-1.64734	0.0108401	0.181678	2.39994	0.232354	.	.
ENSBTAG00000021842	389.277	500.939	277.615	0.554189	-0.851549	0.0108389	0.181678	0.639434	0.67693	FCGR2_BOVIN	Low affinity immunoglobulin gamma Fc region receptor II Precursor (IgG Fc receptor II)(Fc-gamma RII)(FcRII)(CD32 antigen) [Source:UniProtKB/Swiss-Prot;Acc:Q28110]
ENSBTAG00000017251	16.8868	23.8259	9.94777	0.417519	-1.26009	0.0108902	0.181995	0.631584	0.192458	S26A8_BOVIN	Testis anion transporter 1 (Anion exchange transporter)(Solute carrier family 26 member 8) [Source:UniProtKB/Swiss-Prot;Acc:A6QNW6]
ENSBTAG00000015428	1042.84	1324.87	760.822	0.574264	-0.800215	0.0108777	0.181995	1.00594	0.109539	A5PJA0_BOVIN	transmembrane protein 170A [Source:RefSeq peptide;Acc:NP_001092683]
ENSBTAG00000003419	6368.59	7952.56	4784.61	0.601644	-0.733017	0.0108815	0.181995	1.46762	0.073244	Q0P5M4_BOVIN	E2F-associated phosphoprotein [Source:RefSeq peptide;Acc:NP_001069268]
521542	2.17819	0	4.35638	NA	NA	0.0108891	0.181995	0	1.1669	DEPDC5	PREDICTED: Bos taurus DEP domain containing 5 transcript variant 2
ENSBTAG00000021779	351.975	249.083	454.866	1.82617	0.868818	0.0109095	0.182213	0.14947	0.257936	MGST2_BOVIN	Microsomal glutathione S-transferase 2 (Microsomal GST-2)(EC 2.5.1.18) [Source:UniProtKB/Swiss-Prot;Acc:Q2KJG4]
ENSBTAG00000021876	17.8975	9.36007	26.435	2.82423	1.49786	0.0109249	0.182366	0.0804415	0.626794	WDR72	.
789513	0.750847	1.50169	0	0	NA	0.0110104	0.182748	1.0274	0	LOC789513	PREDICTED: Bos taurus olfactory receptor 572 (predicted)-like
ENSBTAG00000018316	0.750847	1.50169	0	0	NA	0.0110104	0.182748	1.0274	0	ZMYND15	zinc finger, MYND-type containing 15 [Source:HGNC Symbol;Acc:20997]
ENSBTAG00000038214	0.750847	1.50169	0	0	NA	0.0110104	0.182748	1.0274	0	.	.
539194	4.34751	7.47318	1.22185	0.163498	-2.61266	0.0110148	0.182748	1.12933	0.110103	GABRA6	Cation transporter family protein; Region: LIC;
ENSBTAG00000043685	11.5614	16.9562	6.16663	0.363679	-1.45926	0.0110009	0.182748	2.30841	0.31477	7SK	7SK RNA [Source:RFAM;Acc:RF00100]
ENSBTAG00000008140	25.3592	35.8803	14.8382	0.413547	-1.27388	0.0109772	0.182748	0.400032	0.586177	A5D7B7_BOVIN	fibroblast activation protein, alpha subunit [Source:RefSeq peptide;Acc:NP_001091470]
ENSBTAG00000000286	66.46	90.8774	42.0425	0.462629	-1.11207	0.0110171	0.182748	0.123817	0.680985	K6PF_BOVIN	6-phosphofructokinase, muscle type (EC 2.7.1.11)(Phosphofructokinase 1)(Phosphohexokinase)(Phosphofructo-1-kinase isozyme A)(PFK-A)(Phosphofructokinase-M) [Source:UniProtKB/Swiss-Prot;Acc:Q0IIG5]
ENSBTAG00000000391	152.073	204.285	99.8615	0.488835	-1.03258	0.0110208	0.182748	10.146	0.226714	SSPTB_BOVIN	Small subunit of serine palmitoyltransferase B (ssSPTb)(Protein ADMP) [Source:UniProtKB/Swiss-Prot;Acc:Q0IIK4]
786369	665.197	825.135	505.26	0.612337	-0.707603	0.0110231	0.182748	1.71603	1.76377	IGLON5	PREDICTED: Bos taurus opioid binding protein/cell adhesion
504415	104.285	67.0883	141.482	2.1089	1.07649	0.0110066	0.182748	0.726465	0.0235472	CHL1	PREDICTED: Bos taurus cell adhesion molecule with homology to L1CAM
509018	24.9547	13.6106	36.2988	2.66696	1.41519	0.0109966	0.182748	0.0453714	0.563624	SMPD2	Endonuclease/Exonuclease/phosphatase family;
ENSBTAG00000004799	1.69565	0	3.39131	NA	NA	0.0110057	0.182748	0	1.7042	DENND2A	.
ENSBTAG00000040168	1.8999	0	3.79981	NA	NA	0.0110297	0.182753	0	1.2098	ZNF193	zinc finger protein 193 [Source:HGNC Symbol;Acc:12984]
ENSBTAG00000035323	5842.53	7016.27	4668.79	0.665424	-0.587654	0.0110569	0.183099	0.576989	1.23398	A6H732_BOVIN	thioredoxin domain containing 13 [Source:RefSeq peptide;Acc:NP_001092640]
ENSBTAG00000005094	4.31666	7.41147	1.22185	0.164859	-2.6007	0.0110777	0.183147	1.22279	0.110715	LRP2BP	.
ENSBTAG00000014602	3406.3	4132.69	2679.91	0.648467	-0.624896	0.0110786	0.183147	0.890669	1.90055	A6QNL3_BOVIN	calmodulin binding transcription activator 1 [Source:RefSeq peptide;Acc:NP_001093764]
507285	125.063	79.6793	170.447	2.13916	1.09705	0.0110772	0.183147	0.907204	0.131867	CHN2	GTPase-activator protein for Rho-like GTPases;
ENSBTAG00000007879	5.15328	8.23588	2.07069	0.251422	-1.99181	0.0111208	0.183701	0.354229	0.183866	SRRM3	serine/arginine repetitive matrix 3 [Source:HGNC Symbol;Acc:26729]
ENSBTAG00000033384	15.786	23.3703	8.20182	0.350951	-1.51066	0.0111253	0.183701	2.76252	0.473237	Q32KR2_BOVIN	acrosomal vesicle protein 1 [Source:RefSeq peptide;Acc:NP_001069394]
534169	657.639	481.149	834.129	1.73362	0.793787	0.0111311	0.183701	0.150552	1.06169	SPATA6	Potential; propagated from UniProtKB/Swiss-Prot
ENSBTAG00000020705	111.589	149.798	73.3811	0.489869	-1.02953	0.0111473	0.183864	1.96982	0.0603612	PRSS12	.
ENSBTAG00000006189	25538.2	19486.2	31590.2	1.62116	0.697024	0.0111543	0.183875	0.121201	0.43827	ACTG_BOVIN	Actin, cytoplasmic 2 (Gamma-actin) [Contains Actin, cytoplasmic 2, N-terminally processed] [Source:UniProtKB/Swiss-Prot;Acc:P63258]
ENSBTAG00000015016	427.675	520.713	334.636	0.642649	-0.637896	0.0111609	0.18388	1.13612	0.323199	CACO1_BOVIN	Calcium-binding and coiled-coil domain-containing protein 1 [Source:UniProtKB/Swiss-Prot;Acc:Q2KJ21]
783009	185.314	117.376	253.252	2.15761	1.10943	0.0111727	0.18397	0.560878	1.87902	FKBP15	PREDICTED: Bos taurus FK506 binding protein 15 133kDa-like
ENSBTAG00000027204	6.91116	1.80203	12.0203	6.67041	2.73777	0.0112102	0.184483	0.475829	0.0563169	A6QPS0_BOVIN	Putative uncharacterized protein [Source:UniProtKB/TrEMBL;Acc:A6QPS0]
ENSBTAG00000019679	2.0103	3.5192	0.501394	0.142474	-2.81123	0.0112182	0.18451	0.779784	0.0921485	.	.
511783	122.935	83.1969	162.673	1.95527	0.96737	0.0112294	0.18459	0.130238	0.636054	PHKB	PREDICTED: Bos taurus phosphorylase kinase beta (PHKB),
ENSBTAG00000013215	5.0905	8.20503	1.97596	0.240823	-2.05395	0.0112446	0.184736	0.348433	0.369266	MREG	.
530325	2.87648	4.72056	1.0324	0.218703	-2.19295	0.0112612	0.184905	1.31442	0.366198	LOC530325	PREDICTED: Bos taurus signal peptide peptidase-like 2A (LOC530325)
ENSBTAG00000027337	986.951	646.805	1327.1	2.05177	1.03687	0.0112812	0.185129	3.93605	0.0281013	PPGB_BOVIN	Lysosomal protective protein Precursor (EC 3.4.16.5)(Cathepsin A) [Contains Lysosomal protective protein 32 kDa chain;Lysosomal protective protein 20 kDa chain] [Source:UniProtKB/Swiss-Prot;Acc:Q3MI05]
ENSBTAG00000012277	16.157	24.0143	8.29957	0.345609	-1.53279	0.0113131	0.185443	0.689179	0.988606	SRRD	.
100139476	3.35402	0.558247	6.1498	11.0163	3.46156	0.0113079	0.185443	0.152469	0.704601	GPR39	7 transmembrane receptor (rhodopsin family);
ENSBTAG00000040221	51.6285	67.4069	35.8501	0.531847	-0.910917	0.011341	0.185692	0.0963025	1.3488	.	.
ENSBTAG00000016024	15415.6	11597.6	19233.6	1.65841	0.729802	0.0113375	0.185692	0.108045	0.205129	MYL9_BOVIN	Myosin regulatory light polypeptide 9 (Myosin regulatory light chain 9)(Myosin regulatory light chain 2, smooth muscle isoform) [Source:UniProtKB/Swiss-Prot;Acc:Q5E9E2]
ENSBTAG00000017706	19.3701	26.0628	12.6775	0.48642	-1.03972	0.0113587	0.18578	0.684909	0.541202	S39A3_BOVIN	Zinc transporter ZIP3 (Zrt- and Irt-like protein 3)(ZIP-3)(Solute carrier family 39 member 3) [Source:UniProtKB/Swiss-Prot;Acc:Q5E960]
ENSBTAG00000006001	82.7702	47.0748	118.466	2.51654	1.33144	0.0113592	0.18578	1.18456	0.331368	Q3ZCE1_BOVIN	signal transducing adaptor family member 2 [Source:RefSeq peptide;Acc:NP_001029418]
513641	43.9074	60.1844	27.6304	0.459097	-1.12313	0.0113732	0.185906	1.47719	0.255947	NCKAP1L	Membrane-associated apoptosis protein; Region:
ENSBTAG00000025659	1.94413	3.29215	0.596116	0.181072	-2.46536	0.0113955	0.186166	1.16517	0.132907	ZNF618	.
ENSBTAG00000015841	1034.63	1324.91	744.347	0.561809	-0.831848	0.0114089	0.18628	2.59191	0.43799	CC115_BOVIN	Coiled-coil domain-containing protein 115 [Source:UniProtKB/Swiss-Prot;Acc:Q3SZB5]
ENSBTAG00000020194	1764.87	2084.6	1445.14	0.693244	-0.528565	0.011424	0.186316	0.797789	3.48603	A6QPP3_BOVIN	fibroblast growth factor 13 [Source:RefSeq peptide;Acc:NP_001092362]
ENSBTAG00000013768	23.347	11.9778	34.7163	2.8984	1.53525	0.0114233	0.186316	1.08313	1.83468	NPSR1	.
540701	44.4386	62.9008	25.9764	0.412974	-1.27588	0.0114411	0.186491	1.06648	0.607193	MEP1B	Astacin (Peptidase family M12A); Region: Astacin;
ENSBTAG00000002412	200.458	127.407	273.509	2.14673	1.10214	0.0114513	0.186553	1.11199	0.0263362	Q0P5F6_BOVIN	CYB5B protein [Source:UniProtKB/TrEMBL;Acc:Q0P5F6]
516661	4.13526	7.01907	1.25146	0.178294	-2.48767	0.0114652	0.186571	1.66966	0.213468	LOC516661	The sequence of the transcript was modified to
ENSBTAG00000013275	252.558	165.218	339.898	2.05728	1.04074	0.0114595	0.186571	0.930616	0.406957	Q2KIP7_BOVIN	MAD2 mitotic arrest deficient-like 2 [Source:RefSeq peptide;Acc:NP_001039411]
ENSBTAG00000001135	10.235	15.3316	5.13828	0.335142	-1.57715	0.0114749	0.186625	0.85465	0.521284	LOC613530	.
ENSBTAG00000007865	1539.27	1106.88	1971.66	1.78127	0.832907	0.0115024	0.186967	0.473036	0.452146	GNPI1_BOVIN	Glucosamine-6-phosphate isomerase 1 (EC 3.5.99.6)(Glucosamine-6-phosphate deaminase 1)(GlcN6P deaminase 1)(GNPDA 1)(Oscillin) [Source:UniProtKB/Swiss-Prot;Acc:A4FV08]
ENSBTAG00000017733	11.24	17.3992	5.08088	0.292018	-1.77587	0.0115142	0.187054	1.46758	0.203499	CAH2_BOVIN	Carbonic anhydrase 2 (EC 4.2.1.1)(Carbonic anhydrase II)(CA-II)(Carbonate dehydratase II) [Source:UniProtKB/Swiss-Prot;Acc:P00921]
ENSBTAG00000011949	1.88196	3.29215	0.471781	0.143305	-2.80284	0.0115522	0.18755	1.17159	0.350719	LOC785914	.
ENSBTAG00000016516	421.482	274.574	568.391	2.07009	1.04969	0.0115576	0.18755	2.16609	0.209066	NB5R3_BOVIN	NADH-cytochrome b5 reductase 3 (Cytochrome b5 reductase)(B5R)(EC 1.6.2.2)(Diaphorase-1) [Contains NADH-cytochrome b5 reductase 3 membrane-bound form;NADH-cytochrome b5 reductase 3 soluble form] [Source:UniProtKB/Swiss-Prot;Acc:P07514]
ENSBTAG00000013439	138.005	88.3105	187.7	2.12545	1.08777	0.0115936	0.18803	0.336183	0.369573	SGEF	.
ENSBTAG00000022731	5813.11	4396.37	7229.84	1.6445	0.717652	0.0116145	0.188159	0.210216	0.0795387	SSRA_BOVIN	Translocon-associated protein subunit alpha Precursor (TRAP-alpha)(Signal sequence receptor subunit alpha)(SSR-alpha) [Source:UniProtKB/Swiss-Prot;Acc:A6QLP7]
786399	27.1112	14.8659	39.3564	2.64742	1.40459	0.0116086	0.188159	0.092848	0.930524	LOC786399	PREDICTED: Bos taurus integrin alpha FG-GAP repeat containing
ENSBTAG00000012104	153.618	204.805	102.431	0.50014	-0.999597	0.011637	0.188249	2.05873	0.378767	FOXA3_BOVIN	Hepatocyte nuclear factor 3-gamma (HNF-3-gamma)(HNF-3G)(Forkhead box protein A3) [Source:UniProtKB/Swiss-Prot;Acc:Q3Y598]
ENSBTAG00000016271	504.808	633.004	376.611	0.594959	-0.749139	0.0116292	0.188249	1.03601	0.582088	RUXF_BOVIN	Small nuclear ribonucleoprotein F (snRNP-F)(Sm protein F)(Sm-F)(SmF) [Source:UniProtKB/Swiss-Prot;Acc:Q3T0Z8]
ENSBTAG00000002817	143.408	90.0783	196.739	2.18408	1.12703	0.0116395	0.188249	0.376246	0.950335	PCFT_BOVIN	Proton-coupled folate transporter (Heme carrier protein 1)(PCFT/HCP1)(Solute carrier family 46 member 1)(Retinal pigment epithelium transporter) [Source:UniProtKB/Swiss-Prot;Acc:Q05B81]
ENSBTAG00000011195	4.87933	7.65836	2.1003	0.274249	-1.86644	0.0116902	0.188754	0.862639	0.0931058	.	.
ENSBTAG00000034985	38.894	52.6137	25.1742	0.478473	-1.06349	0.0116867	0.188754	0.773753	1.35005	A7YWG9_BOVIN	pleckstrin homology-like domain, family A, member 1 [Source:RefSeq peptide;Acc:NP_001099101]
ENSBTAG00000008747	1044.2	775.358	1313.04	1.69347	0.75998	0.0116831	0.188754	0.424035	1.62285	DCXR_BOVIN	L-xylulose reductase (XR)(EC 1.1.1.10)(Dicarbonyl/L-xylulose reductase) [Source:UniProtKB/Swiss-Prot;Acc:Q1JP75]
ENSBTAG00000004247	80.9669	106.148	55.7854	0.525543	-0.928121	0.0117056	0.188898	0.163286	0.255809	RP3A_BOVIN	Rabphilin-3A (Exophilin-1) [Source:UniProtKB/Swiss-Prot;Acc:Q06846]
ENSBTAG00000015624	29.4332	15.8061	43.0603	2.72429	1.44588	0.0117236	0.189084	1.43557	7.91838	Q45KY0_BOVIN	Vav 3 protein Fragment [Source:UniProtKB/TrEMBL;Acc:Q45KY0]
781928	7.39619	11.7357	3.05664	0.260456	-1.94089	0.0117465	0.189348	1.47341	0.024155	DPPA2	PREDICTED: Bos taurus developmental pluripotency associated 2-like
ENSBTAG00000014314	37.4754	48.8918	26.0589	0.532992	-0.907813	0.0117945	0.190017	1.8727	0.0251302	Q0V7N9_BOVIN	Hermansky-Pudlak syndrome 1 protein [Source:RefSeq peptide;Acc:NP_001069184]
617203	3.98116	6.8648	1.09751	0.159875	-2.64498	0.0118197	0.190213	0.707538	0.0180263	LOC617203	PREDICTED: Bos taurus similar to Zinc finger protein OZF
515333	62.3734	86.2423	38.5045	0.446469	-1.16337	0.0118164	0.190213	0.014758	3.62946	ABCC4	PREDICTED: Bos taurus ATP-binding cassette protein C4-like (ABCC4)
ENSBTAG00000017204	1.73758	3.00339	0.471781	0.157083	-2.6704	0.011858	0.190426	1.92264	0.368799	.	.
528828	3.44816	5.59842	1.29791	0.231834	-2.10883	0.0118599	0.190426	0.494829	0.526635	LOC528828	PREDICTED: Bos taurus elongin B (LOC528828)
100301295	159.598	216.164	103.032	0.476637	-1.06904	0.0118657	0.190426	3.27275	0.704602	LOC100301295	The sequence of the transcript was modified to
613546	143.753	193.586	93.9202	0.48516	-1.04347	0.0118434	0.190426	0.850549	0.875553	ZFP14	PREDICTED: Bos taurus zinc finger protein 14 homolog (mouse)
ENSBTAG00000020084	103.674	71.3064	136.042	1.90785	0.931951	0.0118649	0.190426	0.121433	0.951417	LONRF1	.
ENSBTAG00000016331	136.97	80.6263	193.313	2.39764	1.26162	0.0118976	0.190834	1.38023	0.877709	ROGDI_BOVIN	Protein rogdi homolog [Source:UniProtKB/Swiss-Prot;Acc:Q148F6]
ENSBTAG00000002566	47.2535	27.8218	66.6851	2.39686	1.26115	0.0119302	0.191251	0.0551899	1.68238	PGPEP1	pyroglutamyl-peptidase I [Source:RefSeq peptide;Acc:NP_001103453]
ENSBTAG00000008411	123.666	82.535	164.797	1.9967	0.997615	0.0119494	0.191454	0.340094	0.0614322	PKHO2_BOVIN	Pleckstrin homology domain-containing family O member 2 (PH domain-containing family O member 2)(Pleckstrin homology domain-containing family Q member 1)(PH domain-containing family Q member 1) [Source:UniProtKB/Swiss-Prot;Acc:Q32LQ1]
ENSBTAG00000013916	1776.27	1260.83	2291.72	1.81764	0.862063	0.01199	0.191998	0.885338	1.65394	HERC2	.
ENSBTAG00000004964	1256.08	978.016	1534.15	1.56863	0.649505	0.0120112	0.192233	0.82894	0.509876	PCGF5_BOVIN	Polycomb group RING finger protein 5 [Source:UniProtKB/Swiss-Prot;Acc:A0JN86]
523503	3.89848	6.69945	1.09751	0.163821	-2.60981	0.0120201	0.192269	0.750824	0.0183168	MAN2B2	PREDICTED: Bos taurus Epididymis-specific alpha-mannosidase-like
ENSBTAG00000016081	1293.1	1555.75	1030.46	0.662356	-0.594321	0.0120404	0.192312	1.96363	0.898082	Q2LDY9_BOVIN	prothymosin, alpha [Source:RefSeq peptide;Acc:NP_001035042]
ENSBTAG00000033136	1698.41	1204.07	2192.75	1.82112	0.864824	0.0120425	0.192312	0.382545	5.55756	Q32KU7_BOVIN	hypothetical protein LOC615660 [Source:RefSeq peptide;Acc:NP_001035675]
ENSBTAG00000033313	199.57	135.213	263.927	1.95193	0.964901	0.0120426	0.192312	0.00580324	3.30215	A6QNP7_BOVIN	solute carrier family 38, member 9 [Source:RefSeq peptide;Acc:NP_001095633]
ENSBTAG00000005182	4.47652	7.35414	1.5989	0.217416	-2.20147	0.0120675	0.192518	0.356858	0.0380133	A7YWH4_BOVIN	major histocompatibility complex, class I, A [Source:RefSeq peptide;Acc:NP_001035644]
ENSBTAG00000045124	31.652	41.7449	21.5592	0.516451	-0.953297	0.0120687	0.192518	0.601144	0.418147	.	.
ENSBTAG00000037791	33787.3	41245.9	26328.7	0.638336	-0.647612	0.0120762	0.192532	2.02003	0.757982	A4IFN4_BOVIN	hypothetical protein LOC615589 [Source:RefSeq peptide;Acc:NP_001091937]
ENSBTAG00000002691	94.9287	131.44	58.4175	0.444443	-1.16993	0.0121252	0.192996	4.42468	0.891988	ELMD1_BOVIN	ELMO domain-containing protein 1 [Source:UniProtKB/Swiss-Prot;Acc:Q0IIE6]
617437	374.763	471.698	277.827	0.588993	-0.763678	0.0121245	0.192996	2.99017	1.7325	RGS4	G-alpha-i1 interaction site [polypeptide binding];
ENSBTAG00000021867	273.592	174.467	372.717	2.13632	1.09513	0.012122	0.192996	1.00649	1.5925	BFSP1_BOVIN	Filensin (Beaded filament structural protein 1) [Source:UniProtKB/Swiss-Prot;Acc:Q06002]
ENSBTAG00000002236	138.76	88.7844	188.736	2.12578	1.08799	0.0121495	0.193276	0.312513	0.0136823	TRPC4AP	.
ENSBTAG00000015789	65.3807	85.954	44.8075	0.521296	-0.939825	0.0122037	0.194033	0.303329	0.184866	PGCB_BOVIN	Brevican core protein Precursor [Source:UniProtKB/Swiss-Prot;Acc:Q28062]
497225	21013.5	25680.4	16346.6	0.63654	-0.651676	0.0122225	0.194225	1.70505	1.18931	TSPY-M2	TSPY-M2 pseudogene
ENSBTAG00000012732	23.0909	12.0863	34.0954	2.821	1.49621	0.0122409	0.194306	0.392879	2.50731	CCL26	.
504733	22.6659	11.5666	33.7652	2.91921	1.54558	0.0122344	0.194306	0.526132	0.00385644	TEC	PREDICTED: Bos taurus tec protein tyrosine kinase (TEC)
ENSBTAG00000002979	77.1925	106.609	47.7761	0.448144	-1.15797	0.0122534	0.194398	4.21228	0.0843901	P55G_BOVIN	Phosphatidylinositol 3-kinase regulatory subunit gamma (PtdIns-3-kinase regulatory subunit gamma)(PI3-kinase regulatory subunit gamma)(PI3K regulatory subunit gamma)(Phosphatidylinositol 3-kinase 85 kDa regulatory subunit gamma)(PtdIns-3-kinase regulatory
ENSBTAG00000004004	655.229	801.508	508.951	0.634991	-0.655192	0.0122669	0.194507	1.15994	1.31646	Q08E16_BOVIN	RNA-binding protein pippin [Source:RefSeq peptide;Acc:NP_001070345]
ENSBTAG00000006335	0.879801	1.7596	0	0	NA	0.0122932	0.194698	0.417454	0	Q9N0E5_BOVIN	Signal transducer and activator of transcription 6 Fragment [Source:UniProtKB/TrEMBL;Acc:Q9N0E5]
ENSBTAG00000045029	4.48327	7.63902	1.32752	0.173781	-2.52465	0.0122893	0.194698	2.65671	0.819437	U5	U5 spliceosomal RNA [Source:RFAM;Acc:RF00020]
ENSBTAG00000007414	1649.42	2057.45	1241.38	0.603361	-0.728907	0.012299	0.194698	0.681464	0.0125872	A5D7N5_BOVIN	poly(A) polymerase gamma [Source:RefSeq peptide;Acc:NP_001091535]
ENSBTAG00000000522	7.12548	11.2426	3.00837	0.267586	-1.90192	0.0123353	0.195166	0.398327	0.483029	FETUA_BOVIN	Alpha-2-HS-glycoprotein Precursor (Asialofetuin)(Fetuin-A) [Source:UniProtKB/Swiss-Prot;Acc:P12763]
ENSBTAG00000024947	57.6981	77.7451	37.651	0.484288	-1.04606	0.0123479	0.195259	0.578304	0.157033	Q2T9N2_BOVIN	testicular cell adhesion molecule 1 homolog [Source:RefSeq peptide;Acc:NP_001033300]
523762	0.895227	1.79045	0	0	NA	0.0123919	0.195636	0.409181	0	LOC523762	PREDICTED: Bos taurus Putative upstream-binding factor 1-like
ENSBTAG00000029904	0.895227	1.79045	0	0	NA	0.0123919	0.195636	0.409181	0	bta-mir-222	bta-mir-222 [Source:miRBase;Acc:MI0004744]
ENSBTAG00000042261	0.895227	1.79045	0	0	NA	0.0123919	0.195636	0.409181	0	U6	U6 spliceosomal RNA [Source:RFAM;Acc:RF00026]
ENSBTAG00000003948	1340.55	971.368	1709.73	1.76012	0.815675	0.0124514	0.19647	0.626196	0.959712	FPPS_BOVIN	Farnesyl pyrophosphate synthase (FPP synthase)(FPS)(Farnesyl diphosphate synthase) [Includes Dimethylallyltranstransferase(EC 2.5.1.1);Geranyltranstransferase(EC 2.5.1.10)] [Source:UniProtKB/Swiss-Prot;Acc:Q8WMY2]
ENSBTAG00000014750	1616.59	1242.43	1990.74	1.60229	0.680134	0.0124917	0.196612	0.0936621	0.148048	A7YY37_BOVIN	erythrocyte protein band 4.1-like 4 [Source:RefSeq peptide;Acc:NP_001098854]
ENSBTAG00000010275	408.253	294.118	522.389	1.77612	0.828728	0.0124883	0.196612	0.00349364	0.619652	LOC508040	.
ENSBTAG00000003474	1742.9	1228.3	2257.49	1.8379	0.878059	0.012493	0.196612	1.20693	1.14847	RAB15_BOVIN	Ras-related protein Rab-15 [Source:UniProtKB/Swiss-Prot;Acc:Q1RMR4]
ENSBTAG00000019376	356.952	246.11	467.794	1.90075	0.926567	0.0124899	0.196612	0.204216	0.63488	FNDC3B	.
ENSBTAG00000004398	12.3382	5.05945	19.6169	3.87728	1.95504	0.0125006	0.196612	0.356135	0.454131	IMP2L_BOVIN	Mitochondrial inner membrane protease subunit 2 (EC 3.4.21.-)(IMP2-like protein) [Source:UniProtKB/Swiss-Prot;Acc:Q2KI92]
ENSBTAG00000003863	3.7024	0.600677	6.80412	11.3274	3.50175	0.012501	0.196612	0.154122	0.31103	FAM113A	family with sequence similarity 113, member A [Source:HGNC Symbol;Acc:16212]
ENSBTAG00000035072	3.32618	5.79074	0.86162	0.148793	-2.74862	0.0125223	0.196816	0.1257	0.00932067	SYCE1_BOVIN	Synaptonemal complex central element protein 1 [Source:UniProtKB/Swiss-Prot;Acc:Q32LK9]
ENSBTAG00000035975	3.68401	0.889438	6.47858	7.2839	2.86471	0.0125275	0.196816	0.094785	1.19815	C17orf87	chromosome 17 open reading frame 87 [Source:HGNC Symbol;Acc:33504]
ENSBTAG00000039820	137.676	90.6909	184.661	2.03616	1.02585	0.0125513	0.197084	1.01377	0.454295	A4IFM4_BOVIN	claudin 8 [Source:RefSeq peptide;Acc:NP_001091565]
ENSBTAG00000006811	4.37206	7.38111	1.36301	0.184663	-2.43704	0.0125943	0.197653	2.92286	0.0105384	EPHA3	.
ENSBTAG00000016896	281.85	204.01	359.691	1.76311	0.81812	0.0126034	0.197688	0.0886265	0.0986474	A6QQ64_BOVIN	homocysteine-inducible, endoplasmic reticulum stress-inducible, ubiquitin-like domain member 1 [Source:RefSeq peptide;Acc:NP_001095735]
ENSBTAG00000018277	1.47275	2.9455	0	0	NA	0.0126123	0.197708	1.92767	0	TBPL2	.
ENSBTAG00000016609	255.109	173.413	336.805	1.94221	0.957702	0.0126182	0.197708	1.51522	1.87908	DQX1_BOVIN	ATP-dependent RNA helicase DQX1 (EC 3.6.1.-)(DEAQ box polypeptide 1) [Source:UniProtKB/Swiss-Prot;Acc:Q3ZBE0]
ENSBTAG00000027401	1.45732	2.91464	0	0	NA	0.0126443	0.197798	1.02215	0	.	.
ENSBTAG00000004129	662.986	789.26	536.713	0.68002	-0.55635	0.0126309	0.197798	1.23656	2.56133	CCL11_BOVIN	Eotaxin Precursor (C-C motif chemokine 11)(Small-inducible cytokine A11) [Source:UniProtKB/Swiss-Prot;Acc:Q9TTS6]
ENSBTAG00000036310	99.9038	62.9641	136.843	2.17336	1.11993	0.0126388	0.197798	0.165452	1.24085	Q3T139_BOVIN	ring finger protein 146 [Source:RefSeq peptide;Acc:NP_001070448]
ENSBTAG00000015240	546.51	362.83	730.19	2.01248	1.00898	0.0126676	0.198056	1.96488	1.02626	UBR4	.
ENSBTAG00000018381	211.631	140.633	282.629	2.00969	1.00697	0.0126771	0.198098	0.492433	0.068994	CRLF3	.
521982	266.953	354.923	178.983	0.504286	-0.987685	0.0126918	0.198221	1.79134	1.27767	NBAS	PREDICTED: Bos taurus neuroblastoma amplified sequence (NBAS)
ENSBTAG00000024021	199.098	262.53	135.667	0.516768	-0.952412	0.012717	0.198508	2.96743	0.0063645	NRX1A_BOVIN	Neurexin-1-alpha Precursor (Neurexin I-alpha) [Source:UniProtKB/Swiss-Prot;Acc:Q28146]
ENSBTAG00000000569	238.688	306.967	170.409	0.555137	-0.849085	0.0127329	0.19865	1.09821	0.635726	HES1_BOVIN	Transcription factor HES-1 (Hairy and enhancer of split 1) [Source:UniProtKB/Swiss-Prot;Acc:Q3ZBG4]
ENSBTAG00000021938	3.60972	6.12193	1.09751	0.179275	-2.47975	0.0127805	0.199266	0.181563	0.0193773	RICH2	.
ENSBTAG00000012265	9.50656	14.2884	4.72471	0.330667	-1.59655	0.0128067	0.199266	0.564496	0.944246	O02808_BOVIN	Von Willebrand factor Fragment [Source:UniProtKB/TrEMBL;Acc:O02808]
ENSBTAG00000005278	3772.45	4879.24	2665.66	0.546327	-0.872162	0.0127957	0.199266	5.47648	1.10483	A7MBC3_BOVIN	wee1 tyrosine kinase [Source:RefSeq peptide;Acc:NP_001094675]
ENSBTAG00000017801	6813.7	5378.22	8249.18	1.53381	0.617122	0.0128053	0.199266	0.332235	0.661369	RENR_BOVIN	Renin receptor Precursor (Renin/prorenin receptor)(ATPase H(+)-transporting lysosomal accessory protein 2)(ATPase H(+)-transporting lysosomal-interacting protein 2)(Vacuolar ATP synthase membrane sector-associated protein M8-9)(V-ATPase M8.9 subunit) [Sou
ENSBTAG00000012779	143.843	97.6517	190.035	1.94605	0.960546	0.0127992	0.199266	0.446697	0.396593	FA49A_BOVIN	Protein FAM49A [Source:UniProtKB/Swiss-Prot;Acc:Q17QT7]
ENSBTAG00000009800	19.3784	26.8678	11.8891	0.442501	-1.17625	0.0128211	0.199385	1.2068	0.440541	A2PYH9_BOVIN	musashi 1 [Source:RefSeq peptide;Acc:NP_001074996]
ENSBTAG00000017725	1.00876	2.01751	0	0	NA	0.0128675	0.199495	0.350316	0	OR11L1	.
ENSBTAG00000030334	1.00876	2.01751	0	0	NA	0.0128675	0.199495	0.350316	0	AOC2	amine oxidase, copper containing 2 (retina-specific) [Source:HGNC Symbol;Acc:549]
ENSBTAG00000010541	2414.35	2923.23	1905.47	0.651838	-0.617415	0.0128443	0.199495	0.894952	0.771344	A7YWD0_BOVIN	zinc finger protein 346 [Source:RefSeq peptide;Acc:NP_001098875]
ENSBTAG00000011504	77.0439	51.5132	102.575	1.99123	0.993658	0.0128693	0.199495	0.133543	4.47833	ZP2_BOVIN	Zona pellucida sperm-binding protein 2 Precursor (Zona pellucida glycoprotein 2)(Zp-2)(Zona pellucida protein A) [Contains Processed zona pellucida sperm-binding protein 2] [Source:UniProtKB/Swiss-Prot;Acc:Q9BH10]
ENSBTAG00000032026	79.622	44.5681	114.676	2.57305	1.36348	0.0128469	0.199495	1.68468	0.124896	GMPPB_BOVIN	Mannose-1-phosphate guanyltransferase beta (EC 2.7.7.13)(GTP-mannose-1-phosphate guanylyltransferase beta)(GDP-mannose pyrophosphorylase B) [Source:UniProtKB/Swiss-Prot;Acc:Q2YDJ9]
ENSBTAG00000020931	25.3951	13.842	36.9482	2.66929	1.41645	0.0128607	0.199495	0.239524	1.37782	Q0VD41_BOVIN	CHN2 protein [Source:UniProtKB/TrEMBL;Acc:Q0VD41]
ENSBTAG00000014800	1.32837	2.65674	0	0	NA	0.0128798	0.199551	1.22458	0	.	.
100313150	1.31294	2.62588	0	0	NA	0.0129028	0.199639	0.462347	0	MIR2335	microRNA mir-2335
ENSBTAG00000044420	1.31294	2.62588	0	0	NA	0.0129028	0.199639	0.462347	0	U6	U6 spliceosomal RNA [Source:RFAM;Acc:RF00026]
100337079	1.03961	2.07921	0	0	NA	0.0129358	0.199639	0.366973	0	LOC100337079	PREDICTED: Bos taurus prolactin-inducible protein homolog
ENSBTAG00000031017	1.03961	2.07921	0	0	NA	0.0129358	0.199639	0.366973	0	LOC521081	.
ENSBTAG00000038472	1.26666	2.53333	0	0	NA	0.0129627	0.199639	1.15028	0	OR5V1	.
ENSBTAG00000043048	1.26666	2.53333	0	0	NA	0.0129627	0.199639	1.15028	0	SNORD59	Small nucleolar RNA SNORD59 [Source:RFAM;Acc:RF00273]
ENSBTAG00000037753	4.12621	6.80747	1.44496	0.21226	-2.23609	0.0129333	0.199639	0.574536	0.540746	LOC512296	.
ENSBTAG00000012826	60.3997	85.502	35.2974	0.412825	-1.2764	0.0129224	0.199639	3.08178	0.864445	ADT4_BOVIN	ADP/ATP translocase 4 (Adenine nucleotide translocator 4)(ANT 4)(ADP,ATP carrier protein 4)(Solute carrier family 25 member 31) [Source:UniProtKB/Swiss-Prot;Acc:Q2YDD9]
ENSBTAG00000004423	64.5198	88.5388	40.5008	0.457435	-1.12836	0.0129594	0.199639	2.38851	0.985052	Q0V8I4_BOVIN	hypothetical protein LOC508009 [Source:RefSeq peptide;Acc:NP_001068811]
ENSBTAG00000009299	572.559	418.766	726.352	1.73451	0.794524	0.0129677	0.199639	0.0485408	0.430935	AFTPH	.
ENSBTAG00000033908	56.0016	32.9473	79.0559	2.39946	1.26271	0.0129434	0.199639	0.346119	0.657559	TNIP2	A20-binding inhibitor of NF-kappaB activation 2 [Source:RefSeq peptide;Acc:NP_001095780]
ENSBTAG00000012048	38.2399	19.9336	56.5462	2.83673	1.50423	0.0129586	0.199639	1.16639	2.96513	CARM1	.
ENSBTAG00000030227	735.362	932.979	537.745	0.576374	-0.794922	0.0130127	0.200225	0.364112	0.660741	A7E317_BOVIN	protocadherin alpha 13 [Source:RefSeq peptide;Acc:NP_001095976]
618617	1.13771	2.27542	0	0	NA	0.0130315	0.200325	0.632337	0	LOC618617	PREDICTED: Bos taurus hypothetical LOC618617 (LOC618617)
537506	1.15314	2.30627	0	0	NA	0.013033	0.200325	0.0785562	0	MDGA2	PREDICTED: Bos taurus MAM domain containing
ENSBTAG00000013362	1888.24	1326.8	2449.67	1.8463	0.884636	0.0130746	0.200859	1.73008	0.989707	DYN2_BOVIN	Dynamin-2 (EC 3.6.5.5) [Source:UniProtKB/Swiss-Prot;Acc:A6H7I5]
ENSBTAG00000017436	29.7228	42.2673	17.1782	0.40642	-1.29896	0.0131438	0.201816	1.60833	0.165049	Q3MHN6_BOVIN	amyotrophic lateral sclerosis 2 (juvenile) chromosome region, candidate 11 [Source:RefSeq peptide;Acc:NP_001071527]
ENSBTAG00000006364	276.417	187.612	365.221	1.94668	0.961014	0.0131913	0.202332	0.255137	0.495178	NCUG1_BOVIN	Lysosomal protein NCU-G1 Precursor [Source:UniProtKB/Swiss-Prot;Acc:Q0P5L7]
ENSBTAG00000044126	9.53403	4.72437	14.3437	3.03611	1.60222	0.0131862	0.202332	1.06478	0.264025	SNTB1	.
ENSBTAG00000007921	893.958	624.441	1163.47	1.86322	0.897802	0.0131997	0.202353	0.906329	0.660434	Q08DV4_BOVIN	dual adaptor of phosphotyrosine and 3-phosphoinositides [Source:RefSeq peptide;Acc:NP_001070359]
ENSBTAG00000018146	21.8412	31.9836	11.6988	0.365775	-1.45097	0.0132192	0.202452	0.773994	0.883639	Q29RL6_BOVIN	hypothetical protein LOC618809 [Source:RefSeq peptide;Acc:NP_001040089]
ENSBTAG00000016013	35.0601	49.2753	20.845	0.423031	-1.24116	0.01322	0.202452	0.425724	0.255195	DYH12_BOVIN	Dynein heavy chain 12, axonemal (Axonemal beta dynein heavy chain 12)(Ciliary dynein heavy chain 12)(Ankyrin repeat and SOCS box protein 14)(ASB-14) [Source:UniProtKB/Swiss-Prot;Acc:Q58CT0]
ENSBTAG00000031789	2816.29	3398.87	2233.7	0.657189	-0.60562	0.0132681	0.202975	2.07969	2.92112	A4FV80_BOVIN	fibrosin [Source:RefSeq peptide;Acc:NP_001098472]
ENSBTAG00000023976	2958.66	3570.67	2346.64	0.657199	-0.605599	0.0132637	0.202975	1.09795	1.30675	Q2KJ55_BOVIN	Rho GTPase activating protein 25 [Source:RefSeq peptide;Acc:NP_001039857]
ENSBTAG00000019563	4697.73	5677.15	3718.31	0.65496	-0.610521	0.0133085	0.203485	1.16545	0.919377	Q2YDG4_BOVIN	hypothetical protein LOC520712 [Source:RefSeq peptide;Acc:NP_001039718]
ENSBTAG00000022989	44.5443	22.8517	66.2369	2.89856	1.53533	0.0133201	0.203557	1.02368	1.96439	FAM174B	family with sequence similarity 174, member B [Source:HGNC Symbol;Acc:34339]
ENSBTAG00000042645	2.95521	4.92446	0.985956	0.200216	-2.32037	0.0133409	0.20366	0.308765	0.294157	SNORD46	Small nucleolar RNA SNORD46 [Source:RFAM;Acc:RF00218]
ENSBTAG00000018808	33.0639	44.498	21.6297	0.486083	-1.04073	0.0133346	0.20366	0.716422	0.643503	S2535_BOVIN	Solute carrier family 25 member 35 [Source:UniProtKB/Swiss-Prot;Acc:Q58DS3]
ENSBTAG00000005385	695.727	881.788	509.666	0.577991	-0.79088	0.0133511	0.203709	0.0524008	2.2202	POP5_BOVIN	Ribonuclease P/MRP protein subunit POP5 (EC 3.1.26.5) [Source:UniProtKB/Swiss-Prot;Acc:Q1JQ92]
788287	5.65079	9.43717	1.86441	0.19756	-2.33964	0.0133838	0.203888	4.38378	0.0518704	LOC788287	PREDICTED: Bos taurus olfactory receptor family 2, subfamily W,
100335202	81.3036	108.067	54.5405	0.504692	-0.986524	0.0133778	0.203888	2.31128	0.901799	LOC100335202	PREDICTED: Bos taurus oral-facial-digital syndrome 1-like
786885	161.528	111.004	212.052	1.91031	0.933803	0.0133818	0.203888	0.636791	0.221748	LOC786885	PREDICTED: Bos taurus solute carrier family 2 facilitated glucose
ENSBTAG00000022067	38.8652	53.7865	23.9438	0.445164	-1.16759	0.013425	0.204408	2.92853	0.941805	CL024_BOVIN	Uncharacterized protein C12orf24 homolog [Source:UniProtKB/Swiss-Prot;Acc:Q3SZW6]
ENSBTAG00000018778	7.01375	11.485	2.54247	0.221372	-2.17546	0.0134333	0.204428	1.1219	0.344935	TMC1	.
ENSBTAG00000039105	23.7913	12.4175	35.1652	2.83191	1.50178	0.0134737	0.204935	0.470744	1.23151	A4FUH7_BOVIN	S100 calcium binding protein A3 [Source:RefSeq peptide;Acc:NP_001076999]
ENSBTAG00000031886	419.824	530.303	309.344	0.583335	-0.777603	0.0135379	0.205626	1.34502	0.224508	H2B1N_BOVIN	Histone H2B type 1-N [Source:UniProtKB/Swiss-Prot;Acc:Q32L48]
505738	26.5715	15.4704	37.6726	2.43513	1.284	0.0135403	0.205626	0.228167	0.145218	MCOLN1	Polycystin cation channel; Region: PKD_channel;
ENSBTAG00000019636	117.818	68.0556	167.581	2.46241	1.30007	0.0135299	0.205626	2.3645	0.514817	SCAR5_BOVIN	Scavenger receptor class A member 5 [Source:UniProtKB/Swiss-Prot;Acc:A5PJQ2]
781214	91.6972	58.902	124.492	2.11355	1.07967	0.0136028	0.206468	0.392959	2.07617	CDR1	PREDICTED: Bos taurus cerebellar degeneration-related protein
781004	5.35244	9.10598	1.5989	0.175589	-2.50973	0.0136611	0.207219	3.83706	0.0332677	LOC781004	PREDICTED: Bos taurus complement factor H-like (LOC781004) partial
ENSBTAG00000015369	334.806	427.89	241.723	0.564918	-0.823888	0.0136665	0.207219	5.04837	0.145764	AF1Q_BOVIN	Protein AF1q [Source:UniProtKB/Swiss-Prot;Acc:Q0VCT1]
ENSBTAG00000007177	28.043	37.517	18.569	0.49495	-1.01465	0.0136975	0.207537	1.70381	0.58279	EMP2_BOVIN	Epithelial membrane protein 2 (EMP-2) [Source:UniProtKB/Swiss-Prot;Acc:Q2NKU9]
ENSBTAG00000026672	2269.05	2790.93	1747.17	0.626018	-0.675723	0.0137028	0.207537	0.561403	0.070439	Q32KT1_BOVIN	sulfotransferase family, cytosolic, 1C, member 2 [Source:RefSeq peptide;Acc:NP_001069565]
508335	99.2381	62.4864	135.99	2.17631	1.12188	0.0137153	0.207537	0.248199	0.163521	LOC508335	PREDICTED: Bos taurus hypothetical LOC508335 (LOC508335)
ENSBTAG00000032544	61.1815	36.3817	85.9813	2.36331	1.24081	0.013716	0.207537	0.19912	1.20259	SPAG1	sperm associated antigen 1 [Source:HGNC Symbol;Acc:11212]
ENSBTAG00000039462	108.657	147.678	69.6352	0.471535	-1.08456	0.0137392	0.207779	2.34632	0.290799	PAF	KIAA0101 protein [Source:RefSeq peptide;Acc:NP_001015678]
ENSBTAG00000022759	22.2031	10.5653	33.8409	3.20302	1.67943	0.013773	0.208183	0.331773	1.07879	O46499_BOVIN	pregnancy-associated glycoprotein 11 [Source:RefSeq peptide;Acc:NP_788796]
ENSBTAG00000009635	103.158	66.9793	139.337	2.08029	1.05679	0.0137986	0.208461	0.0861976	0.0272997	HEATR6	PREDICTED: Bos taurus misc_RNA (LOC515657), miscRNA. [Source:RefSeq DNA;Acc:XR_028500]
ENSBTAG00000003568	131.656	176.633	86.6798	0.490735	-1.02698	0.0138175	0.208638	0.895497	1.02309	CLD10_BOVIN	Claudin-10 [Source:UniProtKB/Swiss-Prot;Acc:Q5E9L0]
ENSBTAG00000011702	198.732	251.419	146.045	0.580883	-0.78368	0.01384	0.208855	0.043429	0.580001	Q58DI0_BOVIN	ectonucleoside triphosphate diphosphohydrolase 3 [Source:RefSeq peptide;Acc:NP_001017935]
520030	162.249	112.039	212.459	1.89629	0.923177	0.0138462	0.208855	0.521483	1.71257	LAMB1	PREDICTED: Bos taurus laminin beta 1 (LAMB1),
ENSBTAG00000006060	2.75664	4.98228	0.531008	0.106579	-3.23	0.0138802	0.209259	1.696	0.311348	DCDC5	doublecortin domain containing 5 [Source:HGNC Symbol;Acc:24799]
100336626	330.785	411.813	249.757	0.606481	-0.721466	0.0139008	0.209462	0.789409	1.14163	LOC100336626	The sequence of the transcript was modified to
100137734	2.32996	4.42403	0.23589	0.0533202	-4.22917	0.0139179	0.209611	2.25503	0.103427	PILRA	PREDICTED: Bos taurus paired immunoglobin-like type 2 receptor
ENSBTAG00000000943	1864.64	2350.08	1379.19	0.586871	-0.768884	0.0139466	0.209777	1.28766	1.39716	A8WFL9_BOVIN	zinc finger protein 286A [Source:RefSeq peptide;Acc:NP_001103913]
ENSBTAG00000032951	2862.39	3562	2162.78	0.60718	-0.719804	0.0139578	0.209777	0.960654	1.87301	FAM108C1	hypothetical protein LOC520956 [Source:RefSeq peptide;Acc:NP_001092484]
ENSBTAG00000022733	115.609	74.3065	156.912	2.11169	1.0784	0.0139575	0.209777	0.163508	0.301848	EPM2AIP1	.
ENSBTAG00000008165	20.5702	11.9744	29.1661	2.43571	1.28434	0.0139439	0.209777	0.325806	0.184984	Q58DK0_BOVIN	integrin alpha 2b [Source:RefSeq peptide;Acc:NP_001014929]
100335783	2.72703	4.98228	0.471781	0.0946917	-3.40062	0.0139902	0.210157	1.69963	0.262968	LOC100335783	PREDICTED: Bos taurus ATP-binding cassette sub-family D, member
ENSBTAG00000044188	3.19771	5.45185	0.943561	0.173072	-2.53056	0.0140415	0.210453	0.952376	0.640959	TOMM20L	.
ENSBTAG00000038149	3.91023	6.26801	1.55246	0.24768	-2.01345	0.0140338	0.210453	1.41636	0.411092	NLRP12	NLR family, pyrin domain containing 12 [Source:HGNC Symbol;Acc:22938]
616090	1361.66	1731.62	991.712	0.572709	-0.804126	0.0140266	0.210453	7.15366	0.116613	MBD3	MBD2, MBD3, MBD4, CLLD8-like, and BAZ2A-like
ENSBTAG00000012938	445.131	561.233	329.028	0.58626	-0.770388	0.0140261	0.210453	0.103875	0.558608	JARID2	.
ENSBTAG00000019633	108.662	70.2604	147.063	2.09312	1.06565	0.0140461	0.210453	0.164193	0.0697118	SHROOM3	shroom family member 3 [Source:HGNC Symbol;Acc:30422]
ENSBTAG00000013333	2.65056	4.43949	0.86162	0.194081	-2.36527	0.0140833	0.210702	0.505524	0.0108963	GYS2	.
ENSBTAG00000019885	3.8914	6.36057	1.42224	0.223603	-2.16099	0.0140989	0.210702	0.093784	0.43245	ZNF280C	.
ENSBTAG00000003079	5.11772	8.07004	2.16541	0.268327	-1.89794	0.0140931	0.210702	1.18222	0.201101	TIGD3	.
ENSBTAG00000020806	481.305	621.396	341.213	0.549107	-0.86484	0.0140863	0.210702	2.34359	0.35314	HELB	.
ENSBTAG00000022520	6116.65	7769.7	4463.6	0.574488	-0.799652	0.0140707	0.210702	4.07431	0.0942289	BRCA1_BOVIN	Breast cancer type 1 susceptibility protein homolog (EC 6.3.2.-) [Source:UniProtKB/Swiss-Prot;Acc:Q864U1]
ENSBTAG00000039007	3.17196	4.99774	1.34618	0.269358	-1.8924	0.0141274	0.21102	0.290075	0.550542	.	.
ENSBTAG00000012955	29.616	40.2932	18.9388	0.470025	-1.08919	0.0141405	0.211107	0.397176	0.318254	LOC530353	PREDICTED: Bos taurus misc_RNA (LOC530353), miscRNA. [Source:RefSeq DNA;Acc:XR_027304]
ENSBTAG00000007843	7.53754	12.1783	2.89681	0.237867	-2.07177	0.0141954	0.211818	1.15042	0.235606	ITIH1_BOVIN	Inter-alpha-trypsin inhibitor heavy chain H1 Precursor (Inter-alpha-inhibitor heavy chain 1)(ITI heavy chain H1)(ITI-HC1) [Source:UniProtKB/Swiss-Prot;Acc:Q0VCM5]
ENSBTAG00000018016	50.266	26.4446	74.0874	2.8016	1.48625	0.0142178	0.212044	1.36687	1.03908	Q3SZ17_BOVIN	Nuclear protein 1 [Source:UniProtKB/TrEMBL;Acc:Q3SZ17]
ENSBTAG00000016913	28.8213	39.7427	17.8999	0.450394	-1.15074	0.0142935	0.212528	0.146573	0.475008	AVIL	.
ENSBTAG00000002037	70.8381	96.4786	45.1975	0.468472	-1.09397	0.0142707	0.212528	1.0456	0.115684	A6QM12_BOVIN	ATXN7L1 protein Fragment [Source:UniProtKB/TrEMBL;Acc:A6QM12]
ENSBTAG00000020143	133.961	167.064	100.857	0.603701	-0.728094	0.0142727	0.212528	3.2283	0.171571	RDH10_BOVIN	Retinol dehydrogenase 10 (EC 1.1.1.300) [Source:UniProtKB/Swiss-Prot;Acc:Q8HZT6]
ENSBTAG00000031795	147.19	101.331	193.049	1.90513	0.929886	0.0142702	0.212528	0.0873846	1.47759	LOC100140827	.
ENSBTAG00000010922	47.9336	31.0175	64.8497	2.09074	1.06402	0.0142984	0.212528	0.0553913	2.35551	TPPC2_BOVIN	Trafficking protein particle complex subunit 2 [Source:UniProtKB/Swiss-Prot;Acc:Q3T0F2]
ENSBTAG00000016615	142.962	89.8326	196.091	2.18285	1.12621	0.0142946	0.212528	1.35232	0.578588	ABHD6_BOVIN	Monoacylglycerol lipase ABHD6 (EC 3.1.1.23)(2-arachidonoylglycerol hydrolase)(Abhydrolase domain-containing protein 6) [Source:UniProtKB/Swiss-Prot;Acc:Q1LZ86]
ENSBTAG00000039297	3.84039	0.889438	6.79134	7.63554	2.93273	0.0143014	0.212528	0.0911405	0.444617	LOC789522	.
ENSBTAG00000010026	45.1132	61.8185	28.4079	0.459537	-1.12175	0.0143208	0.212599	1.581	0.0305807	Q95LH6_BOVIN	Calcium channel subunit alpha 1D Fragment [Source:UniProtKB/TrEMBL;Acc:Q95LH6]
ENSBTAG00000008084	81.1628	109.274	53.0517	0.485492	-1.04248	0.0143203	0.212599	0.841395	0.287978	Q32LH6_BOVIN	ZNF382 protein Fragment [Source:UniProtKB/TrEMBL;Acc:Q32LH6]
ENSBTAG00000000210	8.1501	12.1629	4.13732	0.340159	-1.55572	0.0143318	0.212654	0.0916534	0.238617	ARHGAP31	.
ENSBTAG00000040346	3.07848	5.05945	1.09751	0.216923	-2.20474	0.0144463	0.213592	0.774086	0.0215225	IFNW1_BOVIN	Interferon omega-1 Precursor (Interferon alpha-II-1)(IFN-omega-c1) [Source:UniProtKB/Swiss-Prot;Acc:P07352]
ENSBTAG00000022502	4.05067	5.95277	2.14857	0.360937	-1.47018	0.0144537	0.213592	1.73228	0.575972	.	.
ENSBTAG00000020914	48.766	65.6038	31.9282	0.486682	-1.03895	0.0144515	0.213592	0.644959	0.375539	A5D784_BOVIN	copine VIII [Source:RefSeq peptide;Acc:NP_001091554]
ENSBTAG00000002072	50.9441	67.2108	34.6774	0.515949	-0.954698	0.0144093	0.213592	0.350849	0.0838203	ERCC2_BOVIN	TFIIH basal transcription factor complex helicase subunit (EC 3.6.1.-)(DNA repair protein complementing XP-D cells)(Xeroderma pigmentosum group D-complementing protein)(CXPD)(DNA excision repair protein ERCC-2) [Source:UniProtKB/Swiss-Prot;Acc:A6QLJ0]
ENSBTAG00000009773	20.286	11.1891	29.3829	2.62604	1.39289	0.0144414	0.213592	0.676106	0.420055	KREMEN1	.
ENSBTAG00000002029	11.2191	4.19316	18.2451	4.35116	2.1214	0.0144262	0.213592	0.728381	0.153277	IGSF5	.
781819	5.04125	1.7673	8.3152	4.70504	2.23421	0.0144363	0.213592	0.617897	0.210294	LOC781819	PREDICTED: Bos taurus kynurenine aminotransferase I-like
790684	5.04295	1.70559	8.38031	4.91343	2.29673	0.0144327	0.213592	0.188422	0.19954	LOC790684	PREDICTED: Bos taurus NUAK family SNF1-like kinase, 2-like
100335326	2.17016	4.10442	0.23589	0.0574723	-4.12099	0.0144846	0.213757	0.863188	0.111662	LOC100335326	PREDICTED: Bos taurus protease-like (LOC100335326) partial
ENSBTAG00000019596	54.9373	76.9779	32.8967	0.427353	-1.2265	0.0144779	0.213757	4.55187	0.045215	Q1JPD9_BOVIN	hypothetical protein LOC516334 [Source:RefSeq peptide;Acc:NP_001069209]
ENSBTAG00000001752	10.1974	4.35463	16.0402	3.68347	1.88107	0.0144869	0.213757	0.0133467	0.212733	FUCA2	.
507670	3.77788	6.13351	1.42224	0.231881	-2.10855	0.0145035	0.213815	0.034221	0.440734	PHOX2A	PREDICTED: Bos taurus paired-like homeobox 2a-like (PHOX2A)
ENSBTAG00000009962	960.539	711.861	1209.22	1.69867	0.764405	0.0145055	0.213815	0.0361819	0.362134	PDCL3_BOVIN	Phosducin-like protein 3 [Source:UniProtKB/Swiss-Prot;Acc:Q0VCW8]
ENSBTAG00000017425	16.4279	23.1481	9.70783	0.41938	-1.25367	0.0145389	0.213982	0.373127	0.171035	CXB2_BOVIN	Gap junction beta-2 protein (Connexin-26)(Cx26) [Source:UniProtKB/Swiss-Prot;Acc:A2VE67]
ENSBTAG00000015307	30.999	43.6037	18.3944	0.421854	-1.24518	0.0145334	0.213982	0.617173	0.832962	FBN2	fibrillin 2 [Source:HGNC Symbol;Acc:3604]
ENSBTAG00000013606	455.726	297.623	613.829	2.06244	1.04435	0.0145297	0.213982	1.5362	3.0568	FKBP2_BOVIN	Peptidyl-prolyl cis-trans isomerase FKBP2 Precursor (PPIase FKBP2)(EC 5.2.1.8)(FK506-binding protein 2)(FKBP-2)(Rotamase) [Source:UniProtKB/Swiss-Prot;Acc:Q32PA9]
ENSBTAG00000019036	86.1202	50.2937	121.947	2.42469	1.2778	0.0145477	0.214004	1.2419	0.593076	ARHGAP28	.
ENSBTAG00000009987	19.0456	27.198	10.8932	0.400514	-1.32008	0.0145623	0.21411	0.257024	0.055711	Q95JC4_BOVIN	Integrin beta Fragment [Source:UniProtKB/TrEMBL;Acc:Q95JC4]
523362	25.5407	35.4724	15.609	0.440031	-1.18432	0.0146118	0.214729	0.174787	0.308178	POLN	PREDICTED: Bos taurus polymerase (DNA directed) nu (POLN)
ENSBTAG00000009268	2.12326	3.98101	0.265504	0.0666926	-3.90633	0.0146521	0.214813	0.767548	0.13754	.	.
ENSBTAG00000033815	6.76542	10.0379	3.49293	0.347973	-1.52295	0.0146316	0.214813	0.875073	0.114833	.	.
ENSBTAG00000008098	14.3399	20.5718	8.10791	0.394127	-1.34327	0.0146377	0.214813	0.121262	0.313355	DCLK2	.
ENSBTAG00000005979	1181.45	1503.96	858.935	0.571117	-0.808141	0.0146632	0.214813	1.97777	0.779339	HELLS	.
ENSBTAG00000001599	586.591	721.624	451.557	0.625751	-0.67634	0.0146691	0.214813	0.366944	1.61212	SV2A_BOVIN	Synaptic vesicle glycoprotein 2A (p87) [Source:UniProtKB/Swiss-Prot;Acc:Q29397]
ENSBTAG00000008114	63.0635	38.2372	87.8897	2.29854	1.20072	0.0146421	0.214813	0.226022	0.0501099	CD99	CD99 molecule [Source:HGNC Symbol;Acc:7082]
ENSBTAG00000020465	24.3819	11.355	37.4089	3.29449	1.72006	0.0146602	0.214813	1.08432	0.657502	A6QQG9_BOVIN	FERMT1 protein Fragment [Source:UniProtKB/TrEMBL;Acc:A6QQG9]
100101128	2.10337	3.84651	0.360226	0.09365	-3.41658	0.0147232	0.215339	1.12389	0.220166	VN2R415P	vomeronasal 2 receptor 415 pseudogene
ENSBTAG00000016142	7.2437	11.4663	3.02115	0.263482	-1.92423	0.0147346	0.215339	2.1174	0.1609	CYB5R2	.
532586	10.4559	16.1092	4.8026	0.298128	-1.746	0.0147155	0.215339	0.714051	0.493545	DEPDC7	PREDICTED: Bos taurus DEP domain containing 7 (DEPDC7)
523153	114.769	76.6045	152.933	1.9964	0.997403	0.0147319	0.215339	0.0617806	1.37402	LOC523153	Derived by automated computational analysis using
ENSBTAG00000038131	850.163	596.242	1104.08	1.85174	0.888881	0.0147503	0.21546	0.537837	1.68102	Q1LZD6_BOVIN	ATP-binding cassette, sub-family C (CFTR/MRP), member 5 [Source:RefSeq peptide;Acc:NP_001071375]
ENSBTAG00000009888	640.789	480.301	801.277	1.66828	0.738361	0.014796	0.216019	0.115094	0.748956	DRAM2_BOVIN	DNA damage-regulated autophagy modulator protein 2 (Transmembrane protein 77) [Source:UniProtKB/Swiss-Prot;Acc:Q3ZC48]
ENSBTAG00000043956	2900.23	2236.7	3563.76	1.59331	0.672028	0.0148231	0.216287	0.13613	0.717396	UB2E3_BOVIN	Ubiquitin-conjugating enzyme E2 E3 (EC 6.3.2.19)(Ubiquitin-protein ligase E3)(Ubiquitin carrier protein E3) [Source:UniProtKB/Swiss-Prot;Acc:Q2T9X7]
ENSBTAG00000011397	95.2965	61.5887	129.004	2.09461	1.06668	0.0148336	0.216287	0.137729	1.12725	Q5MAD1_BOVIN	Unc-13 B-like protein Fragment [Source:UniProtKB/TrEMBL;Acc:Q5MAD1]
ENSBTAG00000018011	92.8634	53.1819	132.545	2.4923	1.31748	0.0148367	0.216287	1.62089	2.3009	APOB48R	.
ENSBTAG00000038168	5.01094	8.12786	1.89402	0.233028	-2.10142	0.0149111	0.217264	0.159186	0.150275	SLITRK1	.
100140166	2.31505	3.89282	0.737285	0.189396	-2.40052	0.0149315	0.217451	1.48932	0.173671	LOC100140166	PREDICTED: Bos taurus hypothetical LOC100140166 (LOC100140166)
[truncated: 32,873 more rows]
